# Supplementary material for: Genomic Analyses Revealed the Genetic Difference and Potential Selection Genes of Growth Traits in Two Duroc Lines
Source: Front Vet Sci. 2021 Sep 7;8:725367. doi: 10.3389/fvets.2021.725367 (PMC8453014; doi:10.3389/fvets.2021.725367)
Supplement: Supplementary file 2 [file Table_2.XLSX]

## Sheet: Sheet1
Supplementary Table 2. The EBV of BFT, LMD and LMA of the AD line.
IID	BFT EBV	LMD EBV	LMA EBV	LMD&LMA TBV
AD1	-0.230877	-3.86991	-3.38732	-3.62861
AD2	0.324694	-1.5458	-0.876658	-1.21123
AD3	1.17448	-2.0088	-1.53571	-1.77225
AD4	-1.35053	0.32876	-0.516561	-0.0939005
AD5	-0.393776	1.15335	0.0716947	0.612522
AD6	0.0768577	-1.0213	-0.316455	-0.668878
AD7	1.14058	1.24513	0.995282	1.12021
AD8	1.142	-1.346	-1.1769	-1.26145
AD9	1.72009	-1.82801	-1.45859	-1.6433
AD10	1.40347	-2.20813	-1.87024	-2.03918
AD11	-0.83921	1.87112	1.54188	1.7065
AD12	-0.102271	-0.156848	-0.370515	-0.263682
AD13	-0.281209	1.93894	0.924403	1.43167
AD14	-0.395781	1.87535	0.952889	1.41412
AD15	-0.235332	-0.304353	-0.625724	-0.465039
AD16	-0.17645	0.966328	1.30384	1.13508
AD17	-0.880679	0.0348473	0.656561	0.345704
AD18	1.88261	0.209418	0.508182	0.3588
AD19	-0.92822	-1.00335	-0.402237	-0.702793
AD20	0.690421	-0.398343	0.518446	0.0600515
AD21	0.892469	0.887253	1.50533	1.19629
AD22	-0.43867	0.696797	1.34841	1.0226
AD23	0.408662	1.50738	1.28276	1.39507
AD24	-0.0726439	0.865884	1.41963	1.14276
AD25	-0.233004	-3.19675	-2.81255	-3.00465
AD26	0.374378	-2.75718	-2.56745	-2.66231
AD27	-0.982189	-2.39392	-2.36337	-2.37865
AD28	0.0551152	-1.9233	-1.41135	-1.66732
AD29	-0.557867	1.14676	0.731742	0.939251
AD30	-1.78037	0.691094	0.33268	0.511887
AD31	1.138	-0.534629	-0.65773	-0.596179
AD32	-1.31674	2.45933	1.72192	2.09063
AD33	0.369043	4.43861	2.91271	3.67566
AD34	1.22686	2.05678	2.00497	2.03087
AD35	3.02013	0.243672	1.31825	0.780961
AD36	0.994045	0.676028	1.76202	1.21902
AD37	4.41707	0.720019	0.384419	0.552219
AD38	0.876367	-1.06759	-0.922095	-0.994842
AD39	2.44948	-1.02345	-0.337192	-0.680321
AD40	0.149188	-2.18691	-2.24161	-2.21426
AD41	3.58772	0.346697	1.59602	0.971359
AD42	2.20477	-0.226039	1.06036	0.41716
AD43	1.63262	-1.21306	-0.413173	-0.813117
AD44	0.429705	1.77267	1.62246	1.69756
AD45	2.12333	2.45097	2.69308	2.57203
AD46	1.59611	1.66294	1.74586	1.7044
AD47	1.46901	-0.34324	0.576062	0.116411
AD48	-0.474681	-1.31428	-1.36327	-1.33878
AD49	0.248649	1.41982	1.27301	1.34641
AD50	3.5489	-5.92103	-3.82738	-4.8742
AD51	6.38575	-1.63062	-0.161483	-0.896052
AD52	0.334732	-1.26309	-0.316832	-0.789961
AD53	0.543171	0.22467	0.0538465	0.139258
AD54	1.33947	1.40416	0.616273	1.01022
AD55	4.60194	0.447526	0.932533	0.690029
AD56	0.781689	1.45669	1.12404	1.29036
AD57	1.94809	0.347543	0.934267	0.640905
AD58	1.52617	2.74918	2.43338	2.59128
AD59	3.57469	1.51425	1.28518	1.39972
AD60	1.63502	0.295189	1.31385	0.80452
AD61	1.3073	1.76012	2.07275	1.91644
AD62	2.43484	0.0738011	0.477354	0.275578
AD63	5.61578	-2.57902	-1.7403	-2.15966
AD64	3.65445	-4.16201	-2.05658	-3.10929
AD65	3.16122	-2.55336	-1.37579	-1.96457
AD66	-1.10248	1.12838	1.11104	1.11971
AD67	-1.65263	1.23055	0.904346	1.06745
AD68	-1.68046	-3.36668	-2.58089	-2.97378
AD69	-0.063621	0.890302	0.539532	0.714917
AD70	-0.832218	1.88857	1.88028	1.88443
AD71	0.775674	1.39961	1.283	1.3413
AD72	0.573627	1.78134	1.52342	1.65238
AD73	0.217177	1.48383	1.244	1.36391
AD74	0.918607	0.846071	0.56233	0.704201
AD75	0.182675	-1.41418	-0.755066	-1.08462
AD76	1.60889	-1.94488	-1.2214	-1.58314
AD77	1.21668	-0.960614	-0.568393	-0.764504
AD78	0.0496908	-0.382531	-0.17661	-0.27957
AD79	0.649935	0.255789	0.782955	0.519372
AD80	-0.67045	-1.04224	-0.776499	-0.90937
AD81	-0.585099	0.18831	0.0802511	0.134281
AD82	-0.264201	0.0357686	-0.0919412	-0.0280863
AD83	0.131893	0.0207185	-0.229265	-0.104273
AD84	0.643173	1.81096	1.40131	1.60614
AD85	-1.31954	2.19862	1.67369	1.93616
AD86	0.378448	0.101989	-0.238353	-0.068182
AD87	-1.49567	-0.344528	0.167865	-0.0883315
AD88	-1.01729	0.341429	-0.710317	-0.184444
AD89	0.440299	1.97691	1.17696	1.57693
AD90	-0.0664824	-0.290524	-0.568185	-0.429354
AD91	-1.35309	-0.836801	0.237327	-0.299737
AD92	1.05903	0.347686	0.0448406	0.196263
AD93	-0.627318	-0.860796	-0.400291	-0.630544
AD94	-1.58101	-3.53117	-2.47215	-3.00166
AD95	0.198951	-1.2531	-0.0966703	-0.674885
AD96	-0.372129	-0.880094	0.54328	-0.168407
AD97	-0.915164	0.165694	0.729037	0.447366
AD98	-1.02205	-1.47261	-1.48511	-1.47886
AD99	0.975535	-2.69823	-2.26636	-2.4823
AD100	-1.58697	-0.910107	-1.12547	-1.01779
AD101	0.198225	-1.16163	-1.31809	-1.23986
AD102	-0.860097	-2.62076	-1.92953	-2.27515
AD103	-1.47507	-2.20542	-2.19531	-2.20037
AD104	-0.310328	-2.4326	-2.64016	-2.53638
AD105	0.11736	-0.492062	-0.707132	-0.599597
AD106	-0.285458	2.62931	2.01207	2.32069
AD107	-0.215981	-1.44331	-1.41823	-1.43077
AD108	-0.471512	-1.16119	-1.07442	-1.1178
AD109	-1.29033	1.52628	0.603368	1.06482
AD110	-0.767382	0.821121	0.540579	0.68085
AD111	-1.0348	3.4622	2.64628	3.05424
AD112	0.221592	0.570021	0.86028	0.715151
AD113	-1.37696	-0.332537	0.0806418	-0.125948
AD114	-1.04249	0.027581	0.321292	0.174436
AD115	0.12392	1.19813	1.09816	1.14814
AD116	-0.514702	-1.26411	-0.928368	-1.09624
AD117	-1.4697	-1.5745	-1.75438	-1.66444
AD118	-1.36867	-3.17388	-2.66407	-2.91898
AD119	-1.49962	-0.797507	-0.982534	-0.89002
AD120	-1.10612	-0.403086	-0.46995	-0.436518
AD121	-0.703417	-2.4617	-1.20785	-1.83478
AD122	0.0394033	-3.05791	-1.79386	-2.42589
AD123	0.912091	-2.96895	-2.11896	-2.54395
AD124	-0.427104	1.2647	0.923565	1.09413
AD125	-1.3363	-0.842958	-0.374042	-0.6085
AD126	-1.39729	-2.01641	-1.4052	-1.7108
AD127	1.0116	-1.2958	-0.640169	-0.967985
AD128	1.55585	-4.22434	-2.90184	-3.56309
AD129	-0.754807	-0.568966	-1.00462	-0.786793
AD130	-1.39759	0.54271	0.900918	0.721814
AD131	-0.247198	0.758368	1.32515	1.04176
AD132	-0.538466	-0.863538	-0.159758	-0.511648
AD133	0.0617326	-1.93239	-1.30438	-1.61838
AD134	-1.0779	-2.47095	-1.53819	-2.00457
AD135	0.124312	-1.00548	-0.785269	-0.895374
AD136	-1.18072	-0.318334	0.253281	-0.0325265
AD137	-0.885028	1.62307	1.01821	1.32064
AD138	0.845366	-0.739965	-0.288752	-0.514359
AD139	-0.364008	-1.35864	-0.910979	-1.13481
AD140	-0.185731	-2.38238	-2.12043	-2.25141
AD141	0.701617	2.5056	1.90369	2.20465
AD142	0.595399	-0.263222	-0.450995	-0.357108
AD143	-0.942986	-4.37153	-3.59338	-3.98245
AD144	-0.852003	-2.37535	-2.0102	-2.19278
AD145	-0.248247	-2.05482	-0.922339	-1.48858
AD146	-1.54771	-4.10392	-2.99732	-3.55062
AD147	-0.758091	-3.65099	-2.6977	-3.17435
AD148	-0.725722	-2.35811	-1.65413	-2.00612
AD149	-0.416709	-5.34038	-4.14157	-4.74097
AD150	0.233139	-0.389681	0.338535	-0.025573
AD151	-0.794185	-1.20613	-0.34164	-0.773885
AD152	-1.03857	-0.94223	0.257002	-0.342614
AD153	-0.818094	-1.8418	-0.52167	-1.18173
AD154	-0.983284	1.00135	1.68169	1.34152
AD155	-1.47297	-1.63149	-0.562495	-1.09699
AD156	-0.792783	-0.151241	-0.17706	-0.164151
AD157	-1.04691	-1.64699	-0.897517	-1.27225
AD158	0.0674421	-1.40715	-1.35125	-1.3792
AD159	0.418053	-1.87441	-1.76739	-1.8209
AD160	-0.00519112	-2.33624	-1.94403	-2.14013
AD161	0.13713	-2.08002	-1.73795	-1.90898
AD162	-0.215836	-1.18986	-1.12714	-1.1585
AD163	-0.416116	-0.990815	-0.583964	-0.787389
AD164	0.000631256	-0.215351	-0.0851865	-0.150269
AD165	-0.0819938	-0.653086	-0.82464	-0.738863
AD166	-0.135476	-1.37888	-1.58227	-1.48057
AD167	-1.87165	4.42457	2.94771	3.68614
AD168	-1.28702	1.38045	0.587649	0.98405
AD169	0.0156325	1.67284	1.06368	1.36826
AD170	0.21768	1.6702	1.43855	1.55438
AD171	-0.402859	0.719007	0.59623	0.657618
AD172	0.110286	3.0473	1.71537	2.38133
AD173	-0.0679909	3.47577	2.02292	2.74934
AD174	-0.812474	0.942603	0.234673	0.588638
AD175	-0.75636	-0.241885	0.0202623	-0.110811
AD176	0.0654016	-1.03635	-0.796118	-0.916234
AD177	-0.749318	-0.60473	-0.00686896	-0.305799
AD178	-0.245863	-0.173393	0.13295	-0.0202215
AD179	-0.582435	1.10645	0.290543	0.698496
AD180	0.0415335	-0.31085	-0.746503	-0.528676
AD181	0.237638	1.36035	0.746473	1.05341
AD182	-0.0578265	1.8145	0.791992	1.30325
AD183	-0.767462	3.34841	2.56276	2.95559
AD184	-0.650003	3.45274	2.78815	3.12045
AD185	-0.819079	-0.703371	-0.284872	-0.494121
AD186	-1.52196	0.883105	0.795168	0.839136
AD187	-0.0661771	-1.65663	-2.12306	-1.88984
AD188	-0.78689	-1.9723	-2.35431	-2.1633
AD189	-0.25634	-0.0240828	-1.12054	-0.572311
AD190	-1.2591	0.125344	-0.0705897	0.0273771
AD191	-0.1322	0.72943	0.256535	0.492982
AD192	-1.36248	-0.956135	-1.409	-1.18257
AD193	-0.815768	0.42982	-0.268589	0.0806155
AD194	-1.2453	-0.602326	-1.04026	-0.821293
AD195	0.130696	-0.697865	-0.581257	-0.639561
AD196	-0.714947	-0.87054	-0.765739	-0.81814
AD197	-0.933924	0.851171	0.0809776	0.466074
AD198	-0.80485	-1.00744	-1.2842	-1.14582
AD199	-0.882819	-1.54469	-1.24599	-1.39534
AD200	0.0615695	1.26555	0.681125	0.973337
AD201	-1.66152	-0.113068	-0.5046	-0.308834
AD202	-0.978128	1.04339	0.248187	0.645788
AD203	-0.448292	-1.58835	-2.28975	-1.93905
AD204	-0.418579	1.98951	0.144908	1.06721
AD205	-0.573086	0.617878	-0.764282	-0.073202
AD206	-0.939879	-2.59817	-2.33028	-2.46422
AD207	0.120801	-2.59523	-2.54124	-2.56824
AD208	-0.365706	-1.25239	-1.54297	-1.39768
AD209	0.13347	-2.04082	-2.2848	-2.16281
AD210	0.192895	-1.15303	-1.51965	-1.33634
AD211	0.175068	-2.60975	-2.66704	-2.6384
AD212	0.41277	-2.93136	-2.93025	-2.9308
AD213	0.284108	0.0488674	0.00698086	0.0279241
AD214	-0.232895	-1.481	-0.899228	-1.19011
AD215	0.739413	-2.74275	-2.18483	-2.46379
AD216	1.16561	-2.9896	-2.22342	-2.60651
AD217	2.82379	-3.24966	-2.99117	-3.12041
AD218	3.39	0.257134	0.0573486	0.157241
AD219	-0.139116	-3.89293	-2.70832	-3.30063
AD220	-0.0975179	-1.04707	0.0343343	-0.506368
AD221	-0.599783	-3.47293	-3.38172	-3.42733
AD222	1.51743	-1.93706	-1.39106	-1.66406
AD223	-0.422604	-0.937873	-1.42878	-1.18333
AD224	1.52973	-1.25964	-1.04135	-1.1505
AD225	4.83974	-0.7648	-0.102038	-0.433419
AD226	2.59301	0.0018973	0.283706	0.142802
AD227	3.90037	0.230199	1.11393	0.672064
AD228	5.26716	-0.716464	0.375073	-0.170696
AD229	1.31339	0.967105	0.61201	0.789558
AD230	1.49333	1.60514	0.726359	1.16575
AD231	1.63904	-3.5288	-3.06116	-3.29498
AD232	-0.0202473	-0.382831	-0.669944	-0.526388
AD233	-1.20629	-0.939314	-0.74622	-0.842767
AD234	-0.858471	1.34412	0.833818	1.08897
AD235	-0.687329	-1.46391	-1.25268	-1.3583
AD236	-0.91845	-1.58572	-1.04478	-1.31525
AD237	-0.00845406	-1.19687	-0.90126	-1.04906
AD238	-0.0244889	1.2519	0.76309	1.0075
AD239	-1.373	0.463037	0.638243	0.55064
AD240	-2.09205	-0.0281202	-0.0996195	-0.0638699
AD241	-1.8824	-1.99257	-1.40957	-1.70107
AD242	-0.00430407	-0.558997	-0.104562	-0.33178
AD243	1.66665	-0.716816	-0.716781	-0.716799
AD244	1.1165	-0.913842	-0.469264	-0.691553
AD245	0.222497	-0.458831	-0.578774	-0.518803
AD246	1.793	-0.974632	-0.955042	-0.964837
AD247	-1.20046	0.866838	-0.0790314	0.393903
AD248	0.340322	1.89398	0.678628	1.2863
AD249	0.393024	0.797531	1.02667	0.9121
AD250	0.920249	1.93796	1.30402	1.62099
AD251	-0.545901	-1.05199	-0.965472	-1.00873
AD252	0.129888	2.19824	2.03263	2.11544
AD253	-0.327689	1.692	1.44367	1.56784
AD254	0.555924	2.78094	2.09277	2.43685
AD255	1.04262	-1.38958	-0.485746	-0.937663
AD256	-0.752031	-1.05603	-0.380189	-0.718109
AD257	-1.16008	-0.30272	-0.529017	-0.415868
AD258	-2.09547	0.204397	0.367625	0.286011
AD259	0.816838	1.08196	2.3157	1.69883
AD260	-0.843643	0.632034	0.523613	0.577824
AD261	-0.931119	-0.636023	-0.748071	-0.692047
AD262	-1.44904	0.206181	0.773495	0.489838
AD263	0.0440116	4.36331	2.6194	3.49135
AD264	-0.602414	-2.53306	-1.95902	-2.24604
AD265	0.155198	-0.376085	-1.2325	-0.804292
AD266	-1.53427	-5.84494	-5.01041	-5.42767
AD267	-1.16981	-1.48632	-0.355916	-0.921118
AD268	-0.151976	-1.87259	-1.8428	-1.8577
AD269	-0.0339142	-0.855535	0.117486	-0.369024
AD270	-1.57676	-0.731288	0.100744	-0.315272
AD271	-0.964675	-0.403989	0.188787	-0.107601
AD272	-0.892351	-2.04915	-1.59458	-1.82187
AD273	-1.06251	-5.17569	-4.1698	-4.67274
AD274	-0.921549	-5.75978	-4.51539	-5.13758
AD275	-0.671961	-6.4225	-5.35129	-5.88689
AD276	0.0243912	-2.99703	-2.50787	-2.75245
AD277	-0.0254673	1.25495	1.40242	1.32868
AD278	-1.37144	-0.341375	-0.202634	-0.272004
AD279	-0.587025	-1.16922	-1.05481	-1.11201
AD280	-1.13796	-0.576245	0.230053	-0.173096
AD281	-0.686322	-0.0118742	0.5358	0.261963
AD282	-1.05683	-3.44289	-2.54527	-2.99408
AD283	-0.397127	-3.04735	-2.0459	-2.54663
AD284	-1.00914	-2.22017	-1.01215	-1.61616
AD285	0.0824335	1.92179	1.77807	1.84993
AD286	-0.345684	-1.56038	-1.29103	-1.42571
AD287	-0.547731	0.25805	0.0407329	0.149391
AD288	-0.973635	-2.93441	-3.06996	-3.00218
AD289	0.280246	-1.16359	-1.68037	-1.42198
AD290	-0.7779	3.05295	2.11614	2.58454
AD291	-1.28737	-0.49253	-1.7395	-1.11601
AD292	-0.889215	-0.096979	-1.01444	-0.555709
AD293	-0.929863	-0.626324	-1.7934	-1.20986
AD294	-1.04871	-0.724619	-1.87745	-1.30103
AD295	-0.290399	-2.63217	-2.49633	-2.56425
AD296	-0.481309	3.42441	1.94568	2.68505
AD297	-0.831333	-0.856687	-1.32239	-1.08954
AD298	-0.161881	4.50314	2.64677	3.57496
AD299	-1.42852	-2.94128	-2.8841	-2.91269
AD300	-0.364804	-2.25283	-2.80437	-2.5286
AD301	-0.727196	0.300117	-0.391585	-0.045734
AD302	2.47244	-0.230767	-0.520818	-0.375792
AD303	1.66426	-1.29137	-1.3875	-1.33943
AD304	0.697281	-0.905806	-1.02432	-0.965063
AD305	-0.555601	1.97986	0.815668	1.39776
AD306	-0.167671	-0.355126	-0.512241	-0.433683
AD307	-0.434127	2.94366	1.99579	2.46972
AD308	-0.937347	0.0209338	-0.95026	-0.464663
AD309	-0.515425	0.361492	-0.570271	-0.104389
AD310	0.148449	-1.04394	-1.48109	-1.26252
AD311	0.677336	-1.33834	-1.3496	-1.34397
AD312	0.633243	1.80441	1.69001	1.74721
AD313	-1.01879	0.376539	0.432254	0.404396
AD314	-0.898124	-0.0549165	0.110583	0.0278333
AD315	-0.18707	0.00920194	0.00789918	0.00855056
AD316	-0.450136	-5.30974	-1.17438	-3.24206
AD317	-0.218376	-2.50694	-1.29166	-1.8993
AD318	0.233259	-2.07208	-1.34846	-1.71027
AD319	0.102523	-0.86013	-0.504023	-0.682076
AD320	0.156006	-1.24499	-0.7532	-0.999095
AD321	0.231596	-3.4309	-2.20642	-2.81866
AD322	-0.612706	-1.19694	-1.51128	-1.35411
AD323	-0.549951	0.0582417	0.202415	0.130328
AD324	-0.0211172	-3.42045	-2.68712	-3.05378
AD325	0.18521	-1.55229	-1.20079	-1.37654
AD326	-0.835411	-2.39474	-2.49756	-2.44615
AD327	-0.0758839	-1.38775	-1.35603	-1.37189
AD328	0.86732	-0.775081	-1.60049	-1.18779
AD329	0.0548521	-2.09258	-2.3735	-2.23304
AD330	-0.284506	-3.21128	-2.77749	-2.99438
AD331	-0.512348	-1.49275	-1.85097	-1.67186
AD332	0.498968	1.6431	0.804586	1.22384
AD333	-0.441621	1.08723	0.346871	0.717051
AD334	0.882953	-1.76014	-1.5632	-1.66167
AD335	-0.943077	-0.0922739	0.190629	0.0491776
AD336	-0.355586	-0.447869	-0.309125	-0.378497
AD337	-0.357219	-0.967426	-1.34539	-1.15641
AD338	-0.11178	-2.86021	-2.61708	-2.73864
AD339	-1.30587	-1.90608	-1.52638	-1.71623
AD340	-1.69461	-1.92582	-2.03922	-1.98252
AD341	-1.74643	-0.0953021	-0.306756	-0.201029
AD342	0.135409	-1.34594	-0.609471	-0.977706
AD343	-0.00659246	0.910607	0.325879	0.618243
AD344	-0.137328	-1.66045	-2.02976	-1.8451
AD345	-0.250237	-0.801078	-1.21671	-1.00889
AD346	0.0215559	-2.64296	-2.45321	-2.54808
AD347	-0.210204	-1.91767	-1.44217	-1.67992
AD348	0.0339613	-2.6432	-1.64129	-2.14224
AD349	-0.301595	-0.478753	-0.840264	-0.659509
AD350	-0.347472	-0.513528	-0.761857	-0.637692
AD351	-0.337207	-1.83383	-1.47676	-1.65529
AD352	0.307476	1.28796	0.678454	0.983207
AD353	0.0833221	1.54788	0.944763	1.24632
AD354	0.695406	-0.410762	-0.588392	-0.499577
AD355	0.385138	-2.86127	-2.72886	-2.79507
AD356	-0.581837	-1.73071	-1.61798	-1.67434
AD357	-0.883062	0.0232273	-0.129152	-0.0529623
AD358	-0.952834	-2.71443	-2.16888	-2.44165
AD359	-0.229504	-3.04462	-2.69558	-2.8701
AD360	0.605891	-0.59935	-0.625441	-0.612395
AD361	-0.279551	-1.18768	-1.06197	-1.12482
AD362	-0.102937	-0.675449	-0.631985	-0.653717
AD363	-0.102937	-0.675449	-0.631985	-0.653717
AD364	0.516735	0.262164	-0.199251	0.0314565
AD365	0.683127	0.999285	0.398965	0.699125
AD366	-1.011	-0.638039	-0.951112	-0.794575
AD367	-1.00339	-1.16404	-1.41963	-1.29184
AD368	0.391472	-0.0763395	0.227647	0.0756538
AD369	0.27262	-0.893664	-0.84992	-0.871792
AD370	0.135941	-0.237892	0.157642	-0.040125
AD371	0.17754	-0.38624	-0.0665187	-0.226379
AD372	-0.389015	0.140575	-0.125065	0.007755
AD373	-0.283711	0.482496	0.210396	0.346446
AD374	0.71036	0.637494	0.246688	0.442091
AD375	0.716302	0.209332	0.258532	0.233932
AD376	-0.00618172	0.348598	0.219399	0.283998
AD377	-0.37451	1.00506	0.252525	0.628792
AD378	0.885314	0.835493	0.414914	0.625204
AD379	-0.368567	0.878411	0.662472	0.770442
AD380	-0.252102	-1.59532	-1.04889	-1.32211
AD381	-0.127308	-0.9453	-0.312251	-0.628776
AD382	0.200753	-0.524217	-0.92265	-0.723433
AD383	-1.14868	3.50137	3.20447	3.35292
AD384	-0.842618	-0.444068	-0.297987	-0.371028
AD385	0.61089	-0.751921	-0.459331	-0.605626
AD386	0.325647	-0.520349	-0.639263	-0.579806
AD387	0.438556	0.556386	0.654833	0.60561
AD388	-0.3103	-0.537343	-0.889353	-0.713348
AD389	-0.952102	1.02476	0.654254	0.839507
AD390	-0.286535	2.45589	1.5389	1.9974
AD391	-0.29547	-0.104268	-0.363003	-0.233635
AD392	-0.191063	-0.283234	-0.883996	-0.583615
AD393	-1.05107	0.283276	-0.396506	-0.056615
AD394	0.137441	-1.02566	-1.51242	-1.26904
AD395	0.131498	-0.0997067	-0.64043	-0.370068
AD396	-0.76155	0.394822	-0.323711	0.0355555
AD397	-0.959158	-0.254878	-0.335155	-0.295017
AD398	-1.0939	-0.227132	-0.799329	-0.513231
AD399	-1.13108	-1.11814	-1.30786	-1.213
AD400	-1.35096	-1.31849	-1.48645	-1.40247
AD401	0.318902	-1.55449	-1.76488	-1.65969
AD402	1.19298	1.89285	1.04295	1.4679
AD403	-0.598531	-0.955811	-0.810096	-0.882953
AD404	-0.313288	-0.766158	-1.10738	-0.936769
AD405	-0.129068	-1.91379	-2.02658	-1.97019
AD406	0.133718	-1.49734	-1.58437	-1.54086
AD407	-0.680413	-1.33154	-1.12023	-1.22588
AD408	-0.278023	-0.122902	0.133823	0.0054605
AD409	0.0121848	-2.04507	-1.28236	-1.66372
AD410	-0.712808	-1.77602	-1.16626	-1.47114
AD411	0.38094	-0.632382	-1.61917	-1.12578
AD412	-0.312681	0.383752	0.0935541	0.238653
AD413	0.239978	-0.55797	-0.440353	-0.499161
AD414	0.208324	-1.3581	-1.58915	-1.47362
AD415	0.54705	1.25314	0.496704	0.874922
AD416	1.35259	0.792931	0.738029	0.76548
AD417	1.35425	-0.726587	-0.791641	-0.759114
AD418	0.922857	-0.086969	0.401381	0.157206
AD419	-0.388855	-0.509788	-0.969803	-0.739796
AD420	-0.502999	0.99948	0.185186	0.592333
AD421	0.0708283	0.148533	-0.20155	-0.0265085
AD422	-0.68554	-1.54077	-1.60241	-1.57159
AD423	-0.525091	-0.382632	-0.271563	-0.327097
AD424	-0.22582	-1.41365	-1.2104	-1.31202
AD425	-0.219877	0.947879	0.367556	0.657717
AD426	-0.536166	0.583408	0.579844	0.581626
AD427	-1.26116	-1.32938	-0.761224	-1.0453
AD428	-0.857064	-1.49418	-1.09515	-1.29466
AD429	-0.536376	-2.05713	-1.87503	-1.96608
AD430	0.313547	-0.246012	-1.05609	-0.651051
AD431	0.352806	-0.947088	-1.10267	-1.02488
AD432	-0.798732	-0.578832	0.1124	-0.233216
AD433	0.253102	0.141395	0.663325	0.40236
AD434	-0.994931	-0.739238	-0.616289	-0.677763
AD435	0.0976279	-1.38293	-1.07779	-1.23036
AD436	0.00326768	0.191516	0.0639935	0.127755
AD437	-0.931158	-2.4101	-1.94884	-2.17947
AD438	0.389588	-0.954893	-1.02219	-0.988541
AD439	-0.197506	2.06467	1.72463	1.89465
AD440	-1.13643	-1.56732	-1.55288	-1.5601
AD441	-1.59327	-0.724383	-0.964293	-0.844338
AD442	-1.02945	0.221963	-0.0120334	0.104965
AD443	-0.971733	-0.516336	-1.03075	-0.773543
AD444	-0.709888	-0.209398	-0.343564	-0.276481
AD445	-0.53431	-2.82188	-2.60101	-2.71144
AD446	-0.114924	-0.368958	-0.776283	-0.57262
AD447	0.437001	-0.697245	-0.78409	-0.740668
AD448	-0.299138	0.0209281	-0.417337	-0.198204
AD449	-0.526004	-2.27224	-1.85614	-2.06419
AD450	-0.163507	-2.07521	-1.75053	-1.91287
AD451	0.186019	1.17212	0.183231	0.677675
AD452	-0.166256	1.09941	0.058738	0.579074
AD453	0.094219	-2.0079	-1.78862	-1.89826
AD454	-0.547578	-2.2369	-1.79262	-2.01476
AD455	0.562195	-1.66557	-1.65403	-1.6598
AD456	-0.464773	0.832564	0.788639	0.810601
AD457	-1.08941	-1.00461	-0.949987	-0.977298
AD458	-0.77759	-3.14882	-2.57539	-2.86211
AD459	0.347146	-2.03474	-2.3489	-2.19182
AD460	-0.958855	-1.93205	-2.14203	-2.03704
AD461	-0.367045	0.553259	0.468945	0.511102
AD462	-0.919271	-1.83247	-1.81934	-1.8259
AD463	-0.577601	-0.0901569	-0.765355	-0.427756
AD464	-0.316128	-0.225311	-0.506634	-0.365972
AD465	0.0589576	-0.339685	-0.466922	-0.403303
AD466	-0.107434	0.326855	0.188543	0.257699
AD467	-0.423724	-3.32629	-3.2719	-3.29909
AD468	0.236657	-2.85547	-2.53727	-2.69637
AD469	-0.0129312	-2.38302	-2.04288	-2.21295
AD470	0.0682881	0.151148	-0.298079	-0.0734655
AD471	0.428157	-1.01715	-0.852753	-0.934952
AD472	0.179595	-1.85152	-1.51346	-1.68249
AD473	-0.069137	-0.636866	-0.663769	-0.650317
AD474	0.152401	-0.0696644	-0.365463	-0.217564
AD475	-0.303819	0.662967	0.0621187	0.362543
AD476	-1.22791	-1.64305	-1.48831	-1.56568
AD477	-0.805988	-2.08478	-2.08781	-2.08629
AD478	-0.163502	-0.583388	-0.426381	-0.504884
AD479	-0.342049	0.624319	0.205877	0.415098
AD480	-0.141664	1.9049	0.875552	1.39023
AD481	-0.331826	0.293629	-0.0674122	0.113108
AD482	-0.92014	-1.20932	-1.53535	-1.37234
AD483	0.155464	-0.54735	-0.95637	-0.75186
AD484	-0.0210464	2.13253	1.89524	2.01389
AD485	0.102084	1.77419	1.28973	1.53196
AD486	0.405199	1.20156	0.594833	0.898196
AD487	0.084369	2.76951	2.34055	2.55503
AD488	-0.32275	-0.145753	-0.365288	-0.25552
AD489	-0.293498	0.976505	0.0594537	0.517979
AD490	0.0927691	1.37882	0.548608	0.963714
AD491	-0.89536	1.725	0.641165	1.18308
AD492	-0.329153	-0.0837206	-0.678773	-0.381247
AD493	0.0843732	1.67251	0.567663	1.12009
AD494	-0.298735	-1.16271	-1.22471	-1.19371
AD495	0.302526	2.67695	0.837044	1.757
AD496	-0.624417	0.928404	0.665396	0.7969
AD497	0.952025	-0.118728	-0.178957	-0.148842
AD498	0.996826	0.799689	1.15528	0.977484
AD499	0.271094	0.812071	1.04984	0.930956
AD500	-0.736621	-0.923999	-0.812673	-0.868336
AD501	1.00529	1.68099	1.14098	1.41098
AD502	0.0120538	-0.137332	-0.0293044	-0.0833182
AD503	-0.521609	-2.17055	-1.86212	-2.01634
AD504	-0.183817	-1.77398	-1.85515	-1.81456
AD505	-0.279031	-2.91399	-2.3852	-2.6496
AD506	0.0346893	-4.04193	-3.07023	-3.55608
AD507	0.398421	-3.47917	-2.75693	-3.11805
AD508	0.831695	-1.95381	-1.42146	-1.68763
AD509	0.612022	2.18438	1.4145	1.79944
AD510	-0.329884	-0.918955	-0.932521	-0.925738
AD511	0.569359	-0.16752	-0.0047188	-0.0861194
AD512	-0.660326	-3.36388	-2.59875	-2.98131
AD513	-0.953175	-0.689902	-0.57671	-0.633306
AD514	-1.0708	-0.0838428	0.0322522	-0.0257953
AD515	0.0166909	-0.466134	-0.400856	-0.433495
AD516	0.193103	-1.0179	-0.61136	-0.81463
AD517	-0.732883	-0.17041	-0.0583815	-0.114396
AD518	0.042243	0.740429	0.266219	0.503324
AD519	-0.00529746	1.7247	0.919225	1.32196
AD520	0.473638	-1.06926	-1.16202	-1.11564
AD521	1.0745	-1.78303	-1.52166	-1.65234
AD522	0.710462	0.182934	-0.170655	0.0061395
AD523	-0.555304	-0.876984	-0.589488	-0.733236
AD524	-0.246207	-0.734244	-0.147278	-0.440761
AD525	-0.84151	-0.983365	-0.811731	-0.897548
AD526	-0.952652	0.364252	0.416222	0.390237
AD527	-0.756547	-0.0869279	-0.0186105	-0.0527692
AD528	-0.269257	1.89656	1.52037	1.70846
AD529	-1.06128	-0.691735	-0.231068	-0.461402
AD530	0.00927472	0.118819	0.916208	0.517513
AD531	-0.485781	-1.14163	-0.681052	-0.911341
AD532	0.0490495	0.355195	0.387495	0.371345
AD533	-0.828787	-1.90971	-1.38129	-1.6455
AD534	-1.07341	-5.03692	-4.08097	-4.55894
AD535	-0.3799	-3.1003	-2.48046	-2.79038
AD536	-0.944117	-2.13677	-1.27106	-1.70392
AD537	-0.336312	-2.36399	-1.85881	-2.1114
AD538	-0.871143	-1.90093	-1.3907	-1.64582
AD539	0.105386	-0.389497	-0.113087	-0.251292
AD540	0.479768	-1.23304	-0.818115	-1.02558
AD541	-0.361659	0.18227	0.217444	0.199857
AD542	1.3498	1.5965	1.69183	1.64417
AD543	0.880336	0.184707	0.415386	0.300046
AD544	0.297966	0.676621	0.773128	0.724874
AD545	0.225511	-1.11675	-0.688182	-0.902466
AD546	0.806219	-3.31579	-2.81522	-3.0655
AD547	-0.20996	-1.97683	-1.61524	-1.79604
AD548	1.1256	-0.960507	-0.344602	-0.652555
AD549	-0.788979	-2.23135	-1.96863	-2.09999
AD550	-0.523227	-1.1555	-0.85277	-1.00413
AD551	-0.823678	-1.85594	-1.59301	-1.72447
AD552	0.458253	0.649035	0.784105	0.71657
AD553	0.202904	0.629284	0.356407	0.492845
AD554	-0.599342	0.713695	0.146754	0.430225
AD555	-0.415123	-1.26974	-0.946129	-1.10793
AD556	0.37157	1.25504	1.18177	1.2184
AD557	0.223006	0.139386	0.160961	0.150173
AD558	0.624557	-0.351033	-0.427767	-0.3894
AD559	0.941176	-1.04259	-0.850094	-0.946342
AD560	-0.915778	0.10073	0.0889105	0.0948202
AD561	0.169838	1.36112	1.02794	1.19453
AD562	0.704669	1.04077	0.768232	0.904501
AD563	0.501089	0.619151	0.862069	0.74061
AD564	-0.241732	1.0296	1.37399	1.20179
AD565	-0.818406	-1.76285	-0.822407	-1.29263
AD566	0.130741	-2.02315	-1.21717	-1.62016
AD567	0.27901	3.44768	2.79386	3.12077
AD568	0.307862	-0.666907	-0.530221	-0.598564
AD569	0.376269	1.28509	0.965495	1.12529
AD570	-0.112023	-0.759982	-1.11115	-0.935566
AD571	-1.13496	2.60792	2.41209	2.51001
AD572	-0.169452	0.799649	0.219312	0.509481
AD573	0.406977	1.02502	0.467968	0.746494
AD574	-0.829172	-3.00405	-2.33958	-2.67182
AD575	-0.762141	-1.68221	-1.39402	-1.53811
AD576	-1.16919	-1.91835	-1.50195	-1.71015
AD577	0.111744	1.17934	1.05506	1.1172
AD578	-1.2491	-1.7341	-1.23972	-1.48691
AD579	-0.748265	0.286759	0.00628343	0.146521
AD580	-0.411201	0.160607	-0.140378	0.0101145
AD581	-0.812157	-1.69211	-1.06771	-1.37991
AD582	-0.507656	3.27456	1.91466	2.59461
AD583	0.830661	0.520459	0.489525	0.504992
AD584	-0.392934	0.517535	0.176947	0.347241
AD585	-0.862397	0.716507	0.0968754	0.406691
AD586	-0.797029	0.952953	0.312828	0.632891
AD587	-0.831227	-1.4997	-1.036	-1.26785
AD588	-0.994258	-1.13048	-1.13655	-1.13352
AD589	-0.156357	0.0190302	-0.212089	-0.0965294
AD590	-0.924105	1.73377	1.26724	1.5005
AD591	-0.423267	1.75957	1.26037	1.50997
AD592	0.341238	0.71205	-0.0796735	0.316188
AD593	0.263441	-1.49114	-0.781366	-1.13625
AD594	-1.57198	-2.36599	-2.13459	-2.25029
AD595	-1.24514	-0.770364	-1.23542	-1.00289
AD596	-0.786936	-2.05221	-1.5907	-1.82146
AD597	-0.470581	-1.29542	-1.13264	-1.21403
AD598	0.0404791	-1.64593	-1.09455	-1.37024
AD599	-0.197223	-1.29986	-0.953963	-1.12691
AD600	-0.856848	-2.80983	-2.05929	-2.43456
AD601	-1.10923	-0.143671	-0.347039	-0.245355
AD602	-0.306988	1.83307	0.790807	1.31194
AD603	-0.454803	-2.00713	-1.84756	-1.92735
AD604	-0.567711	-1.05602	-1.28739	-1.1717
AD605	-1.4002	-0.608507	-0.688903	-0.648705
AD606	-0.307771	-4.69144	-3.99149	-4.34147
AD607	-0.307771	-4.75283	-3.9722	-4.36252
AD608	-0.177034	-4.10149	-3.423	-3.76225
AD609	-0.478567	-0.70253	-0.750583	-0.726557
AD610	0.0270809	0.93086	0.398919	0.66489
AD611	-0.849922	-0.6562	-0.972046	-0.814123
AD612	-0.553927	-3.7552	-3.49887	-3.62703
AD613	-0.903405	-3.15594	-3.12802	-3.14198
AD614	-0.84398	-4.41901	-4.05184	-4.23543
AD615	-0.261608	-3.7636	-3.80978	-3.78669
AD616	-0.469598	-2.9539	-3.00839	-2.98115
AD617	-0.742956	-4.32234	-4.09976	-4.21105
AD618	-1.15801	-0.694061	-0.832322	-0.763192
AD619	-0.598272	-0.787057	-0.997809	-0.892433
AD620	-0.609627	-0.387773	-0.627341	-0.507557
AD621	-0.449708	1.01817	0.488108	0.753139
AD622	-0.61129	-1.31117	-1.34942	-1.3303
AD623	0.118993	-1.52086	-1.49951	-1.51019
AD624	-1.20733	-0.841599	-0.966976	-0.904288
AD625	-0.11871	-0.306912	-0.394653	-0.350782
AD626	-0.186608	0.763639	1.00567	0.884655
AD627	-1.43898	0.0906172	-0.27825	-0.0938164
AD628	-0.827572	-1.3581	-1.28968	-1.32389
AD629	-0.702248	-1.94577	-1.64345	-1.79461
AD630	0.22386	0.864623	0.672533	0.768578
AD631	-1.32273	-0.766555	-1.10136	-0.933957
AD632	-1.02613	-0.679753	-0.557042	-0.618398
AD633	0.148057	1.86691	1.38576	1.62634
AD634	-0.983034	0.954397	0.514093	0.734245
AD635	-0.377279	1.28106	0.911764	1.09641
AD636	-1.05473	1.67781	1.19422	1.43602
AD637	-0.771434	-0.660865	-0.457635	-0.55925
AD638	-0.398081	1.20462	0.789234	0.996927
AD639	0.749038	0.248475	-0.667522	-0.209524
AD640	-0.685892	-2.809	-3.01296	-2.91098
AD641	1.16746	4.03989	2.83074	3.43532
AD642	1.14797	-0.497089	-0.871934	-0.684512
AD643	-0.612924	-0.994498	-0.776347	-0.885423
AD644	1.79196	1.12852	0.828317	0.978418
AD645	0.331754	-1.44221	-1.54177	-1.49199
AD646	0.437058	-1.90299	-1.73326	-1.81812
AD647	0.0286836	-1.02301	-1.00532	-1.01416
AD648	1.42175	-1.01707	-1.22658	-1.12183
AD649	-0.486187	-2.69259	-1.96751	-2.33005
AD650	-0.203757	-1.35824	-0.822317	-1.09028
AD651	-0.927451	-2.46535	-2.11047	-2.28791
AD652	-0.236189	-0.651655	-0.956145	-0.8039
AD653	0.845521	0.36984	0.135715	0.252777
AD654	0.263474	1.56986	0.813286	1.19157
AD655	-0.352068	1.99118	1.0592	1.52519
AD656	0.135222	-0.157488	-0.30513	-0.231309
AD657	0.279329	0.473396	0.0854494	0.279423
AD658	0.0681468	-1.54639	-2.1245	-1.83544
AD659	0.621544	-0.7064	-1.48044	-1.09342
AD660	1.48355	3.14197	2.10507	2.62352
AD661	0.0996697	1.87578	1.0578	1.46679
AD662	-0.25032	-0.847682	-0.690045	-0.768864
AD663	0.333714	-0.840977	-0.431813	-0.636395
AD664	0.605678	0.269498	0.388961	0.32923
AD665	0.421458	-2.08877	-1.56211	-1.82544
AD666	0.030916	-3.5921	-2.75123	-3.17166
AD667	-0.597333	-2.95983	-2.27077	-2.6153
AD668	-0.719722	2.66248	1.43629	2.04939
AD669	0.16572	-1.60689	-1.91483	-1.76086
AD670	0.155804	0.566835	0.0789329	0.322884
AD671	-0.00600824	0.131334	0.0234176	0.0773758
AD672	-0.712628	-1.99413	-2.05669	-2.02541
AD673	-0.446875	-1.66792	-1.57408	-1.621
AD674	-0.232864	-1.98342	-2.44909	-2.21625
AD675	-0.167495	-2.00389	-2.44266	-2.22328
AD676	0.223051	-2.10445	-2.32657	-2.21551
AD677	-1.11424	-0.58601	-0.776988	-0.681499
AD678	-0.234871	-0.233924	-0.227813	-0.230869
AD679	-0.437449	-0.299658	-0.0219074	-0.160783
AD680	-1.02576	-2.45965	-1.86387	-2.16176
AD681	0.351242	-1.07698	-1.33127	-1.20412
AD682	-1.34339	-1.02564	-0.939965	-0.982803
AD683	-0.588644	-1.36021	-1.12061	-1.24041
AD684	0.0217226	-0.644515	-0.84269	-0.743603
AD685	-1.27917	2.12174	1.05727	1.5895
AD686	-1.02745	-2.20665	-1.94414	-2.07539
AD687	-0.848645	-3.46693	-2.90667	-3.1868
AD688	-0.939446	-1.3542	-1.18162	-1.26791
AD689	-0.70008	-2.12477	-1.88886	-2.00682
AD690	-0.707686	0.282036	0.0223411	0.152189
AD691	-0.314111	-0.0491238	-0.253451	-0.151287
AD692	-0.0693325	-1.07114	-0.853586	-0.962363
AD693	-0.651173	-1.02674	-1.09433	-1.06054
AD694	-0.519751	-2.283	-2.07966	-2.18133
AD695	-0.996289	-0.326835	-0.775699	-0.551267
AD696	-0.311761	-0.686814	-0.987795	-0.837305
AD697	-0.926997	0.834891	0.303078	0.568985
AD698	-1.06481	1.03914	0.525161	0.78215
AD699	-1.38095	-0.689269	-0.712031	-0.70065
AD700	-1.42202	-2.67034	-2.41817	-2.54426
AD701	-1.51169	-3.05517	-2.93929	-2.99723
AD702	0.240238	-1.53492	-1.51779	-1.52635
AD703	-1.53546	-2.38744	-2.08938	-2.23841
AD704	-1.04972	-0.0814352	-0.153975	-0.117705
AD705	-0.639152	0.916007	0.61682	0.766413
AD706	-0.235588	1.59734	1.16908	1.38321
AD707	-1.12103	1.40951	1.02552	1.21751
AD708	-0.312841	0.126922	-0.207775	-0.0404265
AD709	-0.460409	1.23153	1.01058	1.12105
AD710	-1.03684	1.90302	1.23395	1.56848
AD711	-0.365328	2.14378	1.6531	1.89844
AD712	-0.440245	0.220619	0.273831	0.247225
AD713	-0.661252	1.26729	0.815567	1.04143
AD714	-0.303565	2.16995	1.58978	1.87986
AD715	-0.73143	2.56894	2.00595	2.28744
AD716	-1.01667	2.2837	1.65338	1.96854
AD717	0.744182	0.440512	0.240931	0.340722
AD718	-1.24658	1.01852	0.967082	0.992801
AD719	-1.38273	0.502487	0.495334	0.49891
AD720	-0.705804	1.30533	1.00551	1.15542
AD721	0.615523	-0.375147	-0.364739	-0.369943
AD722	-0.622193	0.0606892	0.0425059	0.0515975
AD723	-0.472496	0.57799	0.183916	0.380953
AD724	-0.35139	-0.932815	-0.942107	-0.937461
AD725	0.034346	-0.389004	-0.520001	-0.454502
AD726	-1.23005	-0.132319	0.186424	0.0270525
AD727	-1.14038	1.83368	1.75737	1.79553
AD728	-1.34243	1.20093	1.19649	1.19871
AD729	-0.996873	1.41355	0.982819	1.19818
AD730	-0.955275	0.103181	-0.200829	-0.048824
AD731	-0.218397	-0.48378	-0.378692	-0.431236
AD732	-0.259465	2.29337	1.42434	1.85885
AD733	-0.0395898	-0.147062	-0.18337	-0.165216
AD734	-0.369385	-1.82294	-2.01474	-1.91884
AD735	-0.297543	0.133727	-0.0239633	0.0548819
AD736	-0.351027	0.272756	-0.01701	0.127873
AD737	-1.17522	-2.57692	-2.09703	-2.33697
AD738	-0.754758	-1.48916	-1.4971	-1.49313
AD739	-0.695332	-2.8683	-2.42731	-2.6478
AD740	-1.03459	0.111291	0.480692	0.295992
AD741	0.0970927	-0.903111	-1.11362	-1.00837
AD742	-1.19839	-0.383239	-0.104251	-0.243745
AD743	0.0615695	1.49099	1.05868	1.27483
AD744	0.465664	-0.186035	-0.514286	-0.35016
AD745	-0.441994	0.726669	0.0619533	0.394311
AD746	-0.22078	-0.0828637	-0.642923	-0.362893
AD747	-0.337308	-0.951436	-0.770264	-0.86085
AD748	-0.348663	0.0289261	-0.110988	-0.0410309
AD749	-0.033707	-0.62116	-0.656685	-0.638922
AD750	-0.419085	-1.41432	-1.33611	-1.37522
AD751	-1.42737	-0.0419418	-0.988017	-0.514979
AD752	-0.862821	0.479313	-0.35702	0.0611465
AD753	0.0766335	-0.0312715	-0.877235	-0.454253
AD754	-0.212783	-0.749457	-1.27956	-1.01451
AD755	-0.621883	0.0606816	0.326749	0.193715
AD756	-0.187047	-1.33101	-1.29788	-1.31445
AD757	-0.323196	-1.59564	-1.3207	-1.45817
AD758	-0.0260674	-0.682829	-0.485491	-0.58416
AD759	-1.02014	-1.7099	-1.43409	-1.572
AD760	-0.0370792	2.15058	1.88696	2.01877
AD761	-0.832853	1.02488	1.11007	1.06747
AD762	-0.4347	3.30682	2.84746	3.07714
AD763	-0.323455	2.19027	1.64841	1.91934
AD764	-0.803192	-0.665493	-0.590171	-0.627832
AD765	-0.431921	-2.32391	-1.90388	-2.11389
AD766	0.232334	-1.4777	-1.21589	-1.34679
AD767	-0.995319	0.0246576	-0.544076	-0.259709
AD768	-0.0736908	0.689794	0.124664	0.407229
AD769	-1.09634	-0.576573	-0.507058	-0.541816
AD770	-0.610185	-0.289105	-0.689068	-0.489086
AD771	-0.389177	-1.45766	-1.31717	-1.38742
AD772	-0.372482	-0.864177	-0.833653	-0.848915
AD773	0.356153	0.482531	0.31209	0.397311
AD774	-0.124665	1.4475	0.800872	1.12419
AD775	1.72888	1.92042	1.59787	1.75914
AD776	0.208118	2.34393	1.33538	1.83966
AD777	-0.472757	-2.08104	-1.98036	-2.0307
AD778	0.112268	-0.559039	-0.752092	-0.655566
AD779	-0.423696	-1.61193	-1.11868	-1.3653
AD780	-0.725634	-2.96186	-2.44565	-2.70376
AD781	-0.286918	2.26124	1.91001	2.08562
AD782	-0.131881	1.99843	1.44634	1.72239
AD783	0.390661	-0.594676	-0.607254	-0.600965
AD784	0.313937	0.320232	0.378448	0.34934
AD785	1.00869	-1.14966	-0.886729	-1.01819
AD786	-0.694304	0.199823	-0.211233	-0.005705
AD787	0.203553	1.59339	0.840266	1.21683
AD788	1.26633	-0.167075	-0.644448	-0.405761
AD789	-0.678837	-1.34536	-1.34057	-1.34296
AD790	0.286021	0.0395526	0.570889	0.305221
AD791	-0.29582	-0.0562052	0.574859	0.259327
AD792	0.0904466	-0.341639	0.158063	-0.091788
AD793	0.357332	1.60064	1.75561	1.67813
AD794	0.292494	2.67879	2.75234	2.71556
AD795	-0.0478957	1.30427	1.40449	1.35438
AD796	-0.164223	0.857426	-0.648403	0.104511
AD797	-0.479179	0.031384	-0.667353	-0.317985
AD798	-0.473767	1.19589	-0.418905	0.388493
AD799	0.251226	0.391117	-0.378305	0.006406
AD800	-0.0286668	0.98912	0.857169	0.923145
AD801	-0.414934	0.0855745	-0.206936	-0.0606807
AD802	-1.04642	-0.180723	-0.247885	-0.214304
AD803	0.179416	-0.168508	-0.229054	-0.198781
AD804	-0.4997	-0.835881	-0.616658	-0.72627
AD805	-0.493757	-0.367237	-0.578885	-0.473061
AD806	-0.397013	-1.37745	-1.3199	-1.34868
AD807	0.423823	2.08512	1.18418	1.63465
AD808	-0.230992	0.994695	0.712505	0.8536
AD809	-0.489412	-0.866478	-1.24868	-1.05758
AD810	-0.988587	-0.654247	-1.03681	-0.845529
AD811	-0.311135	0.828686	0.375081	0.601884
AD812	-1.08888	-0.834491	-0.453986	-0.644239
AD813	0.510197	-0.188684	-0.0304777	-0.109581
AD814	-0.927904	0.117836	0.381639	0.249738
AD815	-0.643191	1.44013	1.32662	1.38338
AD816	-0.261671	0.234177	0.204116	0.219146
AD817	-0.570684	-0.0137181	-0.107592	-0.0606551
AD818	0.463367	2.21214	0.697958	1.45505
AD819	-0.374534	2.00059	0.933936	1.46726
AD820	1.10208	0.820789	0.214602	0.517695
AD821	-0.0187407	-1.12239	-1.42063	-1.27151
AD822	-0.820986	-1.03412	-0.727576	-0.880848
AD823	-0.160831	-2.12734	-1.85949	-1.99341
AD824	-1.50551	-0.24861	-0.152457	-0.200534
AD825	0.388398	-0.844019	-0.919837	-0.881928
AD826	-0.0924195	0.234638	-0.176516	0.029061
AD827	1.0129	0.453126	0.0528728	0.252999
AD828	-0.47787	-2.64083	-2.61273	-2.62678
AD829	-0.746537	-1.75876	-1.936	-1.84738
AD830	-0.273276	-0.609651	-0.675579	-0.642615
AD831	-0.802164	-0.286666	-0.790733	-0.538699
AD832	0.568912	1.54411	1.02181	1.28296
AD833	-0.800796	-1.57969	-1.23681	-1.40825
AD834	-0.439433	0.0335959	0.381422	0.207509
AD835	0.114358	0.767881	0.875425	0.821653
AD836	-0.985016	-0.154941	0.0121896	-0.0713757
AD837	-0.603046	-1.21714	-1.34557	-1.28136
AD838	-0.00284659	-0.64139	-0.753132	-0.697261
AD839	-0.82292	-0.613861	-0.676068	-0.644965
AD840	-1.56753	1.01216	0.777621	0.894891
AD841	-0.253092	-1.66048	-1.06676	-1.36362
AD842	-1.12612	-2.15167	-1.53268	-1.84217
AD843	-0.609756	-1.62648	-1.33217	-1.47933
AD844	0.0558107	0.523514	-0.155271	0.184121
AD845	0.0571552	-1.18433	-1.6091	-1.39671
AD846	1.10305	-1.55612	-1.63056	-1.59334
AD847	0.378054	0.45371	-0.208952	0.122379
AD848	-1.13973	0.308594	-0.0665837	0.121005
AD849	-0.205938	-1.78295	-1.33312	-1.55804
AD850	-0.429451	-0.236936	-0.143081	-0.190008
AD851	-0.33437	-1.30261	-0.832841	-1.06773
AD852	0.193987	-0.0899934	-0.258595	-0.174294
AD853	0.605306	3.01242	1.91418	2.4633
AD854	0.450799	2.96731	1.97901	2.47316
AD855	-0.850092	2.05428	1.35152	1.7029
AD856	-0.313705	-2.16717	-1.5581	-1.86264
AD857	-0.420141	-1.74787	-1.13158	-1.43972
AD858	-0.586339	-0.883329	-0.575212	-0.729271
AD859	0.426198	1.67149	0.304887	0.988189
AD860	0.20038	1.59753	0.480086	1.03881
AD861	0.206323	1.28919	0.508817	0.899003
AD862	-1.44132	0.00473919	-0.597186	-0.296223
AD863	-0.874207	-1.42108	-0.856397	-1.13874
AD864	0.474225	0.652594	0.471918	0.562256
AD865	-0.120826	-1.91213	-2.11398	-2.01306
AD866	-0.365604	-1.10585	-1.2259	-1.16587
AD867	0.981607	1.99963	1.19309	1.59636
AD868	-0.300324	1.72828	1.43742	1.58285
AD869	-0.842061	-0.452829	-0.347807	-0.400318
AD870	0.776616	-0.20578	-0.42168	-0.31373
AD871	-0.872328	0.265086	0.445805	0.355446
AD872	0.169258	-1.29528	-0.760328	-1.0278
AD873	0.603057	-1.30496	-1.62598	-1.46547
AD874	0.615473	-0.395871	-0.720266	-0.558068
AD875	-0.595915	0.0196339	-0.186499	-0.0834325
AD876	0.206332	0.689116	0.413493	0.551304
AD877	-0.969859	0.243019	0.208647	0.225833
AD878	0.675701	1.74274	1.77775	1.76025
AD879	0.486995	-0.632582	-0.667697	-0.650139
AD880	0.207695	1.48987	1.06918	1.27953
AD881	-0.646629	-1.13844	-0.72465	-0.931545
AD882	0.0248806	-0.0414167	-0.138252	-0.0898343
AD883	-0.0896909	-1.00217	-0.901191	-0.951681
AD884	0.73896	0.646069	0.456466	0.551268
AD885	0.626582	1.90517	1.5775	1.74134
AD886	0.103106	1.7053	1.06448	1.38489
AD887	0.341276	-0.203988	0.233111	0.0145615
AD888	-0.0282957	0.503937	0.591048	0.547493
AD889	0.115459	0.480762	0.748432	0.614597
AD890	0.632462	1.64378	1.83813	1.74096
AD891	-0.299154	-0.55793	-0.185626	-0.371778
AD892	0.348585	-0.580948	-0.632303	-0.606626
AD893	-0.119591	1.69502	1.55465	1.62484
AD894	0.337149	0.48363	0.872548	0.678089
AD895	0.76642	-2.20462	-1.80798	-2.0063
AD896	0.0818351	0.558969	0.555805	0.557387
AD897	-1.01176	-2.78562	-2.28325	-2.53444
AD898	0.2568	-0.705406	-1.22448	-0.964943
AD899	0.50805	-1.71419	-1.89776	-1.80598
AD900	-0.350547	0.222526	0.297153	0.25984
AD901	0.113976	0.930093	0.570477	0.750285
AD902	-0.487714	-0.735876	-0.338614	-0.537245
AD903	0.179246	1.82242	1.44398	1.6332
AD904	-0.460888	3.53399	3.0346	3.2843
AD905	-0.230045	-1.41981	-1.2029	-1.31136
AD906	0.172552	-1.90243	-1.75351	-1.82797
AD907	-0.583816	-0.773461	-0.934878	-0.85417
AD908	0.277855	-0.750311	-0.870073	-0.810192
AD909	-0.707856	0.241135	-0.242253	-0.000559
AD910	-0.44525	0.511727	-0.218112	0.146808
AD911	-0.707856	0.0710095	-0.272551	-0.100771
AD912	-0.296686	-0.048824	-0.704287	-0.376555
AD913	-1.3122	1.19897	0.70417	0.95157
AD914	-0.634749	0.99193	0.570536	0.781233
AD915	-0.806553	0.31998	0.0445456	0.182263
AD916	-1.1161	-0.144374	-0.508076	-0.326225
AD917	-0.194999	1.25903	0.872311	1.06567
AD918	0.341173	0.379446	-0.695858	-0.158206
AD919	-0.632877	1.04658	0.233302	0.639941
AD920	-0.461073	0.0440675	-0.360569	-0.158251
AD921	-1.0132	1.32738	0.764545	1.04596
AD922	0.0381021	0.407151	0.0824737	0.244812
AD923	-0.318895	0.920268	0.846084	0.883176
AD924	0.115442	0.714953	0.734484	0.724719
AD925	-0.597666	-1.78228	-1.41448	-1.59838
AD926	-0.453	0.782444	0.502237	0.64234
AD927	-0.792859	0.700188	0.36825	0.534219
AD928	-0.317454	-1.00299	-1.02312	-1.01306
AD929	-1.10812	-0.393342	-0.886047	-0.639695
AD930	0.953954	0.871794	0.107267	0.48953
AD931	0.580103	1.69892	0.783535	1.24123
AD932	-0.258329	-0.393408	-0.69511	-0.544259
AD933	0.712267	-3.77352	-3.36643	-3.56997
AD934	-1.14662	-2.40798	-2.18834	-2.29816
AD935	0.207958	-1.56347	-1.45456	-1.50901
AD936	-0.203212	0.312919	-0.0553949	0.128762
AD937	-0.0535145	0.858122	0.291537	0.574829
AD938	-0.314457	-1.89311	-1.85048	-1.8718
AD939	-0.0891701	-0.0672683	-0.387768	-0.227518
AD940	-0.207491	-1.30809	-1.48693	-1.39751
AD941	-0.390237	-1.09566	-1.12993	-1.11279
AD942	1.25374	0.946563	0.648257	0.79741
AD943	0.945253	0.385168	0.368045	0.376607
AD944	-0.229845	-1.17598	-1.01147	-1.09373
AD945	-0.188248	-0.244334	-0.314647	-0.27949
AD946	0.168306	-1.49965	-1.34417	-1.42191
AD947	-0.15877	1.23188	0.504033	0.867957
AD948	-0.181507	-1.2214	-0.831749	-1.02657
AD949	-1.02313	0.679678	0.472864	0.576271
AD950	-0.690344	1.13343	0.723767	0.928598
AD951	-0.103117	-1.15321	-1.53709	-1.34515
AD952	-0.3694	-0.69667	-1.37463	-1.03565
AD953	-1.49111	-0.534247	-0.219545	-0.376896
AD954	-0.849309	1.05681	1.24018	1.1485
AD955	-0.805076	-1.80818	-1.6409	-1.72454
AD956	-0.913175	-2.80839	-2.24223	-2.52531
AD957	-0.799134	-1.05361	-0.802704	-0.928157
AD958	-0.970938	-0.740108	-0.48125	-0.610679
AD959	-0.841644	-1.08257	-0.702355	-0.892463
AD960	-0.537356	-1.45281	-1.42145	-1.43713
AD961	0.989883	-0.154448	-0.52625	-0.340349
AD962	-0.602724	0.0989565	-0.453944	-0.177494
AD963	-1.20292	-3.47834	-3.33295	-3.40564
AD964	0.0985007	-0.0118301	0.177971	0.0830705
AD965	0.538903	1.83672	1.25181	1.54426
AD966	0.895457	0.524849	0.191367	0.358108
AD967	-0.075474	-2.43707	-2.83908	-2.63808
AD968	-1.04622	-3.00192	-2.82937	-2.91565
AD969	-1.20614	-1.68169	-1.60092	-1.64131
AD970	-0.995287	-0.124803	-0.328615	-0.226709
AD971	-1.3638	-1.56114	-1.33455	-1.44785
AD972	-1.10827	0.0994274	0.12865	0.114039
AD973	-0.882448	-0.348373	-0.424132	-0.386252
AD974	-1.14986	0.356772	0.275694	0.316233
AD975	-0.763597	0.715355	0.451311	0.583333
AD976	-0.455172	-1.40906	-1.03497	-1.22202
AD977	-0.56327	-0.138518	-0.121371	-0.129944
AD978	-1.05537	-0.769673	-0.328107	-0.54889
AD979	-1.5022	-2.13208	-1.49744	-1.81476
AD980	-0.5395	-0.0965989	-0.0040225	-0.0503107
AD981	0.0631428	-1.35185	-0.891712	-1.12178
AD982	-0.436276	0.222401	-0.219176	0.0016125
AD983	0.608373	-2.31074	-2.57456	-2.44265
AD984	0.661856	-0.292415	-0.364683	-0.328549
AD985	-1.47611	-3.26876	-3.19214	-3.23045
AD986	-0.806445	-2.26186	-2.09191	-2.17688
AD987	0.821181	-1.21215	-1.75697	-1.48456
AD988	0.475301	-2.18831	-1.53559	-1.86195
AD989	-0.071892	0.479039	-0.294905	0.092067
AD990	-0.320949	2.5616	1.66605	2.11382
AD991	-1.26307	-2.24958	-2.53982	-2.3947
AD992	-0.567792	-1.09819	-1.61011	-1.35415
AD993	0.133961	-0.911765	-1.45327	-1.18252
AD994	0.0115621	-1.4655	-1.79725	-1.63138
AD995	0.409714	-1.63143	-1.87952	-1.75547
AD996	0.512433	-3.46349	-3.23897	-3.35123
AD997	-0.279591	-2.51203	-2.21649	-2.36426
AD998	1.05072	-0.316076	-0.0709648	-0.19352
AD999	-0.256791	-0.358444	-0.893309	-0.625876
AD1000	-0.458877	-0.892524	-0.498055	-0.69529
AD1001	-0.325388	-0.474497	-0.781718	-0.628108
AD1002	0.686079	0.266492	-0.0830011	0.0917455
AD1003	-0.359812	-0.742111	-0.995251	-0.868681
AD1004	0.385573	-1.89936	-1.76422	-1.83179
AD1005	0.528507	-3.34236	-2.89816	-3.12026
AD1006	0.427483	-3.70025	-3.26296	-3.48161
AD1007	0.134411	1.48743	0.594573	1.041
AD1008	0.738021	2.26479	2.25909	2.26194
AD1009	1.22079	-2.39056	-2.12745	-2.25901
AD1010	0.277125	1.59959	1.46915	1.53437
AD1011	0.400665	1.05109	1.0298	1.04045
AD1012	-0.526392	-0.108583	0.139201	0.015309
AD1013	-0.442977	-2.04521	-1.29521	-1.67021
AD1014	0.0918545	-1.7144	-1.06995	-1.39217
AD1015	-0.872132	0.369377	0.603405	0.486391
AD1016	0.805843	-0.951362	-0.402511	-0.676937
AD1017	-0.417935	-1.91151	-1.40579	-1.65865
AD1018	-0.75666	-0.274028	-0.198332	-0.23618
AD1019	-0.275313	-1.42724	-0.687197	-1.05722
AD1020	0.645039	0.0581108	-0.00387084	0.02712
AD1021	-0.856938	-2.4137	-2.02356	-2.21863
AD1022	0.802854	2.89099	2.11607	2.50353
AD1023	0.725601	1.33159	0.872379	1.10198
AD1024	0.923231	-3.14424	-2.71399	-2.92911
AD1025	0.6677	-2.57993	-2.21731	-2.39862
AD1026	0.932288	-3.01014	-2.04144	-2.52579
AD1027	-0.754839	-1.38703	-1.00377	-1.1954
AD1028	-0.314754	-0.293328	-0.319687	-0.306507
AD1029	0.0120875	-2.52591	-1.72778	-2.12684
AD1030	-0.754503	-1.2049	-0.514358	-0.859629
AD1031	1.55284	1.69736	1.67976	1.68856
AD1032	0.531871	-1.45436	-1.03192	-1.24314
AD1033	0.335766	-1.64807	-1.06454	-1.35631
AD1034	-0.887694	-1.64303	-1.24364	-1.44334
AD1035	1.09712	-0.704751	-0.400853	-0.552802
AD1036	0.0681483	0.19726	0.216955	0.207107
AD1037	-0.476179	-0.946956	-0.283455	-0.615205
AD1038	-0.111013	0.762603	0.715685	0.739144
AD1039	-0.493888	-0.779627	-0.604861	-0.692244
AD1040	-1.14757	-0.344154	-0.0228785	-0.183516
AD1041	-1.28259	-0.871203	-0.483487	-0.677345
AD1042	-1.1162	-2.36558	-1.99113	-2.17835
AD1043	0.619533	1.01654	1.04721	1.03188
AD1044	-0.0741937	-0.659065	-0.355537	-0.507301
AD1045	-0.459148	0.5424	0.580825	0.561612
AD1046	-0.43664	0.933557	0.942445	0.938001
AD1047	-0.289177	-0.62428	-0.283929	-0.454105
AD1048	0.602208	1.34913	1.41797	1.38355
AD1049	-0.235693	-0.504273	-0.202813	-0.353543
AD1050	0.517459	-1.81183	-1.38928	-1.60055
AD1051	0.497517	0.657756	0.784331	0.721043
AD1052	0.471276	0.943152	0.697616	0.820384
AD1053	-0.0635552	-0.318856	-0.28694	-0.302898
AD1054	0.952267	0.350238	0.697432	0.523835
AD1055	-0.237249	2.95554	2.27286	2.6142
AD1056	-0.261019	-0.182895	-0.142111	-0.162503
AD1057	0.998691	-0.716537	-0.589462	-0.652999
AD1058	0.90361	0.0100661	0.234143	0.122105
AD1059	0.90361	0.0100661	0.234143	0.122105
AD1060	-0.842944	1.671	1.84719	1.7591
AD1061	-0.0882385	1.25986	1.52445	1.39216
AD1062	1.59096	0.0305891	-0.0845946	-0.0270027
AD1063	1.6801	0.383474	0.266194	0.324834
AD1064	1.21063	0.501856	0.215349	0.358602
AD1065	1.20551	-0.480517	-0.81496	-0.647738
AD1066	0.658797	-1.62089	-1.58644	-1.60366
AD1067	1.40196	0.848714	0.776671	0.812693
AD1068	0.0371299	0.5304	0.795067	0.662733
AD1069	0.494708	0.30009	0.341464	0.320777
AD1070	-0.438275	1.30193	1.48961	1.39577
AD1071	-0.629905	-0.871107	-0.802638	-0.836873
AD1072	-0.802239	0.0560937	0.0728572	0.0644755
AD1073	0.00594987	-0.764865	-0.760054	-0.762459
AD1074	0.629402	-1.31046	-1.16026	-1.23536
AD1075	0.272848	-1.13414	-0.921515	-1.02783
AD1076	1.49107	0.380764	0.38876	0.384762
AD1077	-0.263654	-0.299896	0.176976	-0.06146
AD1078	-1.09651	0.625264	1.10133	0.863297
AD1079	-0.1873	-0.788715	-0.49977	-0.644243
AD1080	-0.621107	0.380124	0.669919	0.525022
AD1081	0.67852	1.86955	1.83832	1.85394
AD1082	0.630979	2.21843	2.30531	2.26187
AD1083	-1.15488	2.36493	1.80734	2.08614
AD1084	-0.859758	0.832827	1.31473	1.07378
AD1085	-0.165573	-0.979364	-0.528483	-0.753923
AD1086	-0.107903	1.37922	1.04826	1.21374
AD1087	0.569548	0.758226	0.902529	0.830377
AD1088	1.09249	0.533547	0.46469	0.499119
AD1089	0.741883	0.0318739	-0.0477831	-0.0079546
AD1090	0.694342	0.352093	0.593802	0.472948
AD1091	-0.762216	-1.28873	-0.814175	-1.05145
AD1092	-0.664878	0.456137	0.255747	0.355942
AD1093	0.476094	0.522458	0.441402	0.48193
AD1094	-0.754016	1.72809	1.45926	1.59367
AD1095	-0.20577	0.586404	0.169919	0.378161
AD1096	-0.20577	0.586404	0.169919	0.378161
AD1097	0.144842	0.130833	0.359864	0.245348
AD1098	1.16523	-0.457715	-0.378602	-0.418158
AD1099	-0.484684	0.382201	0.0822245	0.232213
AD1100	-0.239376	1.98178	1.68026	1.83102
AD1101	0.788687	1.48492	1.11757	1.30124
AD1102	0.291357	1.97244	2.01659	1.99452
AD1103	-0.0692813	-0.181928	-0.660872	-0.4214
AD1104	-0.595283	1.00862	0.84099	0.924805
AD1105	-0.0604522	0.53436	0.150417	0.342388
AD1106	0.111882	1.60622	1.04863	1.32743
AD1107	-0.411431	3.98864	3.9144	3.95152
AD1108	-0.542167	2.06209	2.5348	2.29845
AD1109	-0.0192214	2.04651	2.30008	2.17329
AD1110	0.182825	1.71553	2.01059	1.86306
AD1111	-0.262867	2.95557	3.12478	3.04018
AD1112	0.00112045	-0.278411	0.0851831	-0.096614
AD1113	-0.438473	0.572662	0.451545	0.512104
AD1114	-1.30015	0.747859	0.304918	0.526389
AD1115	0.188015	0.307926	0.749713	0.528819
AD1116	0.0335085	0.11903	0.666872	0.392951
AD1117	0.25364	0.799498	0.897796	0.848647
AD1118	0.449745	-0.825592	-0.5298	-0.677696
AD1119	-0.0375461	0.333302	0.420928	0.377115
AD1120	-0.120742	0.227005	-0.067757	0.079624
AD1121	-0.544481	2.62013	1.70487	2.1625
AD1122	-0.0466399	2.59064	1.84356	2.2171
AD1123	1.22507	-0.183149	-0.442517	-0.312833
AD1124	0.107867	0.252324	0.139465	0.195894
AD1125	-0.272457	1.37606	0.736947	1.0565
AD1126	0.399193	0.131015	0.557816	0.344415
AD1127	-0.249051	-0.580274	-0.618822	-0.599548
AD1128	0.517539	1.21738	1.03701	1.12719
AD1129	0.61262	-0.0715327	-0.0228552	-0.0471939
AD1130	-0.0281059	1.746	1.72083	1.73341
AD1131	0.0610329	3.05568	3.09366	3.07467
AD1132	0.14325	1.57884	1.34943	1.46413
AD1133	-0.0781858	4.77714	4.24418	4.51066
AD1134	0.949877	4.90422	4.4088	4.65651
AD1135	-0.464453	4.3854	3.97574	4.18057
AD1136	-0.650428	4.15327	3.187	3.67014
AD1137	0.00919652	3.505	2.83749	3.17124
AD1138	0.00919652	3.69408	2.98456	3.33932
AD1139	-0.180965	5.40039	4.38469	4.89254
AD1140	-0.42097	1.24664	0.790588	1.01861
AD1141	-0.379522	0.152948	0.0958831	0.124416
AD1142	0.0780556	-0.0861321	0.254797	0.0843325
AD1143	0.0186303	1.05149	1.14598	1.09874
AD1144	-0.348448	1.68914	1.40545	1.5473
AD1145	0.66773	1.18052	1.06464	1.12258
AD1146	-0.0222485	1.34721	0.658647	1.00293
AD1147	-1.57532	3.33343	1.90816	2.6208
AD1148	-0.190698	3.68388	2.06101	2.87244
AD1149	-0.662036	-0.633038	-0.591116	-0.612077
AD1150	-0.464158	0.942771	0.570328	0.756549
AD1151	1.35356	1.53379	1.04653	1.29016
AD1152	1.38922	1.87535	1.55673	1.71604
AD1153	0.48374	2.74786	2.61661	2.68223
AD1154	0.430257	0.0310765	0.298987	0.165032
AD1155	-1.03161	2.13026	1.71589	1.92308
AD1156	-0.233555	2.83955	2.62052	2.73003
AD1157	-0.643592	0.559371	0.633209	0.59629
AD1158	-0.639732	-0.198494	0.15189	-0.023302
AD1159	-0.693214	1.90594	1.4561	1.68102
AD1160	0.180342	-0.0769179	-0.0811346	-0.0790263
AD1161	-0.372316	1.64621	1.55721	1.60171
AD1162	-0.23255	-0.778315	-0.357836	-0.568075
AD1163	-0.161238	-0.722005	-0.200203	-0.461104
AD1164	0.712963	3.00995	1.96732	2.48863
AD1165	-0.439894	2.90114	2.10866	2.5049
AD1166	0.0771089	3.31097	1.9818	2.64638
AD1167	0.570342	2.63711	1.36954	2.00332
AD1168	0.584629	0.153673	-0.373035	-0.109681
AD1169	0.477663	-2.74475	-2.62578	-2.68526
AD1170	-0.0324131	1.83652	1.43039	1.63346
AD1171	-0.522502	-0.610058	-0.981744	-0.795901
AD1172	0.868058	-1.69519	-1.53486	-1.61502
AD1173	-0.0853969	1.19581	0.958478	1.07714
AD1174	1.00134	-0.344674	-0.220799	-0.282737
AD1175	1.20338	0.882362	0.474739	0.67855
AD1176	0.353597	-0.915422	-0.799226	-0.857324
AD1177	0.0219816	2.27433	2.11974	2.19704
AD1178	0.499755	-3.91225	-3.19779	-3.55502
AD1179	-0.658095	-0.670848	-0.604474	-0.637661
AD1180	-0.521416	0.666931	0.401072	0.534002
AD1181	-0.20646	0.765786	0.677804	0.721795
AD1182	0.234357	0.321129	-0.0308232	0.145153
AD1183	0.815133	1.9725	1.08917	1.53083
AD1184	1.20734	-0.0972714	-0.245414	-0.171343
AD1185	-1.00754	-1.40846	-1.07829	-1.24337
AD1186	0.715807	-1.67188	-1.17862	-1.42525
AD1187	0.347809	0.525526	-0.0166847	0.254421
AD1188	-0.389068	-0.785415	-0.755983	-0.770699
AD1189	1.31874	2.79404	2.38358	2.58881
AD1190	1.44947	-0.654299	-0.325563	-0.489931
AD1191	0.558089	-0.323937	-0.0378276	-0.180882
AD1192	-0.173968	2.57109	2.23684	2.40396
AD1193	-0.197739	0.670066	0.673887	0.671976
AD1194	-0.399715	0.979268	0.868434	0.923851
AD1195	-0.334347	1.15447	0.721807	0.938138
AD1196	0.180928	0.79977	0.960181	0.879976
AD1197	-0.104315	0.707865	0.51178	0.609823
AD1198	-0.205157	3.55216	2.57958	3.06587
AD1199	-0.983633	3.03034	2.39293	2.71163
AD1200	0.0741436	2.74634	2.04386	2.3951
AD1201	0.356785	0.577221	0.128559	0.35289
AD1202	-0.0413672	1.17788	0.535891	0.856885
AD1203	0.178508	0.380126	0.213885	0.297005
AD1204	0.799914	0.534104	-0.371428	0.081338
AD1205	-0.81014	0.328612	0.265256	0.296934
AD1206	-0.358505	1.75468	1.32682	1.54075
AD1207	0.443741	-0.539777	-0.445602	-0.49269
AD1208	-0.39186	-0.0536694	0.337582	0.141956
AD1209	0.506346	-0.0632807	-0.118213	-0.0907469
AD1210	-0.572302	2.33799	2.7516	2.5448
AD1211	0.538957	3.09682	3.34689	3.22186
AD1212	-0.209806	4.8515	4.30906	4.58028
AD1213	-0.750579	1.51453	1.91168	1.71311
AD1214	-0.495049	3.47549	3.38761	3.43155
AD1215	-0.067724	0.672557	0.671552	0.672054
AD1216	-0.519358	-0.638373	-0.704784	-0.671578
AD1217	-0.376737	0.251409	0.320789	0.286099
AD1218	0.401738	-0.0626197	-0.112345	-0.0874824
AD1219	-0.271816	-1.95737	-1.45702	-1.7072
AD1220	-0.0816543	-1.35421	-1.04268	-1.19844
AD1221	-0.794762	1.48096	1.2241	1.35253
AD1222	0.448353	-0.304184	-0.0209297	-0.162557
AD1223	0.941257	0.849227	0.857932	0.85358
AD1224	0.392441	0.982523	1.10871	1.04562
AD1225	0.178509	0.921834	0.938816	0.930325
AD1226	-0.14239	-1.51283	-1.035	-1.27391
AD1227	-0.296897	0.267302	0.571795	0.419548
AD1228	0.367955	0.57756	0.0801823	0.328871
AD1229	-0.309497	1.16958	0.718159	0.94387
AD1230	0.422827	-0.856026	-0.847735	-0.851881
AD1231	-0.0651104	-1.46747	-1.52994	-1.4987
AD1232	0.974838	0.490482	0.192403	0.341442
AD1233	0.257811	1.11232	1.1904	1.15136
AD1234	0.293333	-0.118692	0.0576309	-0.0305306
AD1235	0.326184	0.744775	0.533031	0.638903
AD1236	0.152187	-0.0601235	0.0152707	-0.0224264
AD1237	0.551471	-1.15171	-1.03444	-1.09308
AD1238	0.0699416	-0.106958	0.252385	0.0727135
AD1239	-0.180779	-0.491355	-0.281458	-0.386406
AD1240	-0.797277	-1.79159	-1.30919	-1.55039
AD1241	-0.144728	0.00833571	0.258174	0.133255
AD1242	0.431385	0.300228	0.242869	0.271549
AD1243	0.243995	1.70121	1.54481	1.62301
AD1244	0.582721	1.55699	1.45962	1.50831
AD1245	0.283425	3.88609	3.58349	3.73479
AD1246	-0.322263	0.125925	-0.023508	0.0512085
AD1247	-0.916519	-1.47351	-1.3793	-1.4264
AD1248	-1.1175	0.875717	0.877513	0.876615
AD1249	-0.51683	1.05844	0.658746	0.858593
AD1250	1.13929	1.11421	0.478355	0.796283
AD1251	0.610403	-0.261241	-0.250408	-0.255825
AD1252	0.824335	0.743114	0.267709	0.505412
AD1253	-0.318646	-0.713436	-0.234386	-0.473911
AD1254	-0.526636	0.325198	0.761934	0.543566
AD1255	-0.791982	-2.68346	-1.96671	-2.32509
AD1256	-1.11716	-0.499561	-0.681765	-0.590663
AD1257	-0.40405	0.452545	0.00862339	0.230584
AD1258	-0.398108	-1.03527	-1.16211	-1.09869
AD1259	-0.677408	0.0462258	-0.364333	-0.159054
AD1260	0.166436	-1.45536	-1.5736	-1.51448
AD1261	-0.940005	0.162326	0.0201731	0.0912495
AD1262	-0.0423676	-1.01185	-0.610724	-0.811287
AD1263	-0.0364249	-1.57296	-1.28959	-1.43128
AD1264	0.0276696	2.5533	1.97874	2.26602
AD1265	0.402051	1.10659	0.859371	0.982981
AD1266	0.338634	-2.92367	-2.74737	-2.83552
AD1267	0.0117926	-2.55408	-2.41352	-2.4838
AD1268	0.023678	-1.63538	-1.68925	-1.66231
AD1269	1.14088	-1.83579	-1.67691	-1.75635
AD1270	0.339605	-0.0232198	0.00454974	-0.00933503
AD1271	-0.266537	-0.0311007	-0.144926	-0.0880134
AD1272	-0.881833	-2.61892	-2.25114	-2.43503
AD1273	0.139142	-1.57248	-1.36622	-1.46935
AD1274	1.29794	-1.28767	-0.951181	-1.11943
AD1275	-0.329834	-0.270075	-0.339072	-0.304573
AD1276	-0.739871	0.0796815	0.00295919	0.0413203
AD1277	0.524217	-0.0429204	-0.0197564	-0.0313384
AD1278	-0.0247052	-1.30419	-0.933114	-1.11865
AD1279	0.901543	-2.02417	-1.95052	-1.98734
AD1280	-0.530614	-0.394125	-0.955011	-0.674568
AD1281	0.0161011	-0.734563	-1.07983	-0.907196
AD1282	0.0909892	-2.33621	-1.69719	-2.0167
AD1283	-0.265564	-1.85062	-1.16602	-1.50832
AD1284	0.509037	-0.999331	-0.735384	-0.867358
AD1285	1.31128	1.3889	1.4907	1.4398
AD1286	0.259449	-0.944964	-0.39207	-0.668517
AD1287	0.255986	1.73428	1.78176	1.75802
AD1288	0.761104	0.671056	0.6529	0.661978
AD1289	-0.732058	-1.36309	-0.751594	-1.05734
AD1290	-0.143744	-1.43948	-0.774337	-1.10691
AD1291	-0.114031	-0.397654	0.0398048	-0.178925
AD1292	-0.512183	-1.80613	-1.16366	-1.4849
AD1293	0.0717024	-0.920089	-1.02784	-0.973965
AD1294	0.0835872	0.425132	0.189657	0.307395
AD1295	0.392601	0.27247	-0.2377	0.017385
AD1296	0.347869	1.00528	0.987214	0.996247
AD1297	0.213344	1.43064	1.54554	1.48809
AD1298	0.24198	-0.181939	-0.557738	-0.369839
AD1299	-0.370104	2.81221	1.96298	2.3876
AD1300	0.194439	1.33298	0.1155	0.72424
AD1301	0.0813884	0.334265	0.59239	0.463328
AD1302	0.061324	2.62035	1.80778	2.21407
AD1303	-0.254995	-1.03774	-1.2168	-1.12727
AD1304	0.694814	4.90227	4.57291	4.73759
AD1305	0.477198	1.08851	1.00423	1.04637
AD1306	0.394002	0.493552	0.421727	0.457639
AD1307	-0.362974	-1.35276	-0.800672	-1.07672
AD1308	-0.789526	2.52203	2.63451	2.57827
AD1309	0.162647	1.37661	1.51349	1.44505
AD1310	0.3427	0.492472	0.543031	0.517752
AD1311	0.155408	2.97065	2.33741	2.65403
AD1312	-0.0585243	3.85975	2.91513	3.38744
AD1313	-0.0708723	0.14553	0.405447	0.275489
AD1314	-0.360695	-0.493838	-0.190842	-0.34234
AD1315	-0.100585	-1.78239	-1.23282	-1.50761
AD1316	0.0919461	0.442782	0.511797	0.477289
AD1317	1.06282	-0.700238	-0.470309	-0.585274
AD1318	0.285707	-0.742766	-0.478838	-0.610802
AD1319	0.172798	-1.31771	-1.0053	-1.16151
AD1320	0.452099	-0.212807	-0.269422	-0.241115
AD1321	0.581472	-0.74028	-0.582403	-0.661342
AD1322	-1.26252	0.353145	0.265015	0.30908
AD1323	0.0917115	1.95503	1.32603	1.64053
AD1324	-1.07439	-0.0454955	0.0110588	-0.0172184
AD1325	-1.0968	1.22404	1.1272	1.17562
AD1326	1.90837	2.36944	2.21088	2.29016
AD1327	-0.117568	2.2706	1.7649	2.01775
AD1328	-1.02807	0.974781	-0.0656996	0.454541
AD1329	-0.860319	1.77274	0.431106	1.10192
AD1330	-1.12315	-1.03749	-1.68525	-1.36137
AD1331	0.339365	0.00592565	-0.12065	-0.0573622
AD1332	-0.767085	-0.151355	-0.0187114	-0.0850332
AD1333	0.415485	1.07462	0.737552	0.906086
AD1334	0.30852	-0.10499	-0.0800392	-0.0925146
AD1335	-0.316687	-0.289493	0.232057	-0.028718
AD1336	-0.608222	-0.763017	-0.51639	-0.639703
AD1337	-0.728436	-0.6506	-0.375926	-0.513263
AD1338	0.920304	0.637192	0.698013	0.667602
AD1339	-0.42379	-1.20972	-1.07071	-1.14021
AD1340	-0.175817	3.41196	2.64728	3.02962
AD1341	-0.526731	1.42697	0.739015	1.08299
AD1342	-0.817917	1.20717	0.0600211	0.633596
AD1343	-0.081039	1.51694	0.73606	1.1265
AD1344	-0.709588	0.16704	-0.0654876	0.0507762
AD1345	0.679251	-0.311684	0.150625	-0.0805295
AD1346	-0.110879	0.0249755	0.344258	0.184617
AD1347	0.103053	0.141228	0.414865	0.278046
AD1348	-0.868067	-1.01702	-0.631511	-0.824265
AD1349	-0.257423	-0.913167	-0.657964	-0.785566
AD1350	-0.163475	-0.0268625	0.00820438	-0.00932906
AD1351	0.157423	-1.869	-1.58105	-1.72503
AD1352	-0.573512	-1.99051	-1.53896	-1.76473
AD1353	-0.814775	-0.648121	-0.634184	-0.641153
AD1354	-0.566407	1.69818	1.60631	1.65224
AD1355	-0.447555	0.578148	0.573232	0.57569
AD1356	0.335105	-1.29721	-0.677875	-0.987542
AD1357	-0.0565742	-1.76831	-1.27868	-1.5235
AD1358	-0.419601	-0.556273	-0.260087	-0.40818
AD1359	0.613272	-1.72472	-0.886467	-1.30559
AD1360	0.453956	-1.31411	-0.725165	-1.01964
AD1361	0.243059	-0.901369	-0.541627	-0.721498
AD1362	-0.0849149	-1.38106	-0.768885	-1.07497
AD1363	0.0885525	-0.669928	-0.339686	-0.504807
AD1364	0.717331	-0.795607	-0.467817	-0.631712
AD1365	-0.537395	0.403706	-0.14126	0.131223
AD1366	0.519249	0.417868	-0.196457	0.110705
AD1367	-0.447726	-0.252669	-0.432528	-0.342598
AD1368	-0.622472	-0.459295	-0.332471	-0.395883
AD1369	-0.747265	-1.34532	-1.34753	-1.34642
AD1370	-0.968273	0.667276	0.369224	0.51825
AD1371	-0.497678	-1.30966	-1.2477	-1.27868
AD1372	0.197569	3.03081	1.57972	2.30526
AD1373	0.279632	0.638952	0.0131474	0.32605
AD1374	0.190493	2.64765	1.68642	2.16703
AD1375	0.0911329	1.91962	1.09828	1.50895
AD1376	-0.47394	3.37436	2.35034	2.86235
AD1377	-0.0574312	3.40762	2.33324	2.87043
AD1378	0.142943	-1.19734	-0.717741	-0.957541
AD1379	0.0176191	-1.6373	-1.20206	-1.41968
AD1380	-0.494575	-1.21769	-0.75934	-0.988515
AD1381	-0.14283	-0.0919831	0.320749	0.114383
AD1382	-0.439155	0.621357	0.724096	0.672727
AD1383	0.304196	-0.0236901	0.273418	0.124864
AD1384	-0.332189	-0.859204	-0.298912	-0.579058
AD1385	-0.545591	0.0839238	0.57467	0.329297
AD1386	-0.397558	1.44795	1.57277	1.51036
AD1387	-0.357961	0.404416	0.275944	0.34018
AD1388	-0.0619658	-0.964259	-0.273868	-0.619063
AD1389	0.456466	-0.476753	0.0338639	-0.221445
AD1390	-0.149146	-2.01859	-1.07978	-1.54919
AD1391	-0.636966	-1.49481	-0.713722	-1.10427
AD1392	0.0404863	-0.463108	-0.182769	-0.322939
AD1393	0.410748	-0.699369	-0.446188	-0.572778
AD1394	0.845453	-0.0357012	-0.129245	-0.0824731
AD1395	1.01832	2.05306	1.40312	1.72809
AD1396	0.797912	1.98238	1.5703	1.77634
AD1397	0.00641836	2.08897	1.07305	1.58101
AD1398	0.661233	-0.393472	-0.238881	-0.316177
AD1399	0.12046	0.840261	0.411693	0.625977
AD1400	0.845453	1.18513	0.994878	1.09
AD1401	0.320161	2.56122	1.93936	2.25029
AD1402	0.961958	2.67935	2.01522	2.34728
AD1403	-0.291393	1.80154	1.55004	1.67579
AD1404	0.726387	1.13829	1.04254	1.09041
AD1405	0.239627	0.50438	0.368226	0.436303
AD1406	0.507042	0.794194	0.797282	0.795738
AD1407	0.691262	2.14812	1.5932	1.87066
AD1408	0.119655	2.13297	1.30319	1.71808
AD1409	0.13154	0.737568	0.327449	0.532509
AD1410	0.129953	1.19428	0.919248	1.05676
AD1411	0.357433	1.29347	1.18153	1.2375
AD1412	0.149471	2.48702	1.3859	1.93646
AD1413	0.790737	0.640335	0.0852489	0.362792
AD1414	-0.319992	0.958218	0.418963	0.68859
AD1415	-0.0590493	2.05695	1.31148	1.68422
AD1416	0.535207	1.00705	0.283635	0.645343
AD1417	-0.51028	0.549805	0.177563	0.363684
AD1418	-0.178629	1.48353	1.35872	1.42112
AD1419	-0.40731	-0.918971	-0.496137	-0.707554
AD1420	0.677315	-0.59587	-0.272635	-0.434252
AD1421	0.41471	0.0157577	0.261678	0.138718
AD1422	0.647603	1.31203	1.30959	1.31081
AD1423	0.278031	0.365515	0.603709	0.484612
AD1424	0.653545	1.47089	1.30836	1.38963
AD1425	0.212663	-0.176892	0.168328	-0.004282
AD1426	0.677845	1.19187	1.24525	1.21856
AD1427	-0.04329	0.896475	1.05899	0.977733
AD1428	0.283551	0.747502	0.833082	0.790292
AD1429	0.520191	0.945179	0.684731	0.814955
AD1430	0.0393733	0.933951	0.734212	0.834082
AD1431	-0.163204	1.49503	1.33207	1.41355
AD1432	0.429919	1.24697	0.733941	0.990456
AD1433	0.567731	-0.376332	-0.275278	-0.325805
AD1434	0.112671	0.430255	0.120747	0.275501
AD1435	0.427627	1.47521	0.943646	1.20943
AD1436	0.209411	2.95707	1.9699	2.46348
AD1437	0.364448	1.23884	0.808439	1.02364
AD1438	-0.432386	3.70608	2.60139	3.15374
AD1439	-0.283822	1.91837	1.16451	1.54144
AD1440	-0.37022	3.01912	2.10829	2.56371
AD1441	-0.11469	3.38639	2.49936	2.94287
AD1442	-1.05956	1.5323	1.06776	1.30003
AD1443	0.403225	0.253336	0.174389	0.213863
AD1444	0.036476	3.20517	2.72642	2.96579
AD1445	0.684216	2.33433	2.45466	2.3945
AD1446	0.59432	0.472787	0.502905	0.487846
AD1447	-0.869751	0.834102	0.929321	0.881711
AD1448	0.349492	3.00864	2.87977	2.94421
AD1449	0.0761345	0.826062	1.16569	0.995876
AD1450	0.626932	1.07715	0.673138	0.875144
AD1451	-0.870594	0.109839	-0.123515	-0.006838
AD1452	-0.347649	0.256936	0.0971432	0.17704
AD1453	-0.317936	1.13665	0.648591	0.892621
AD1454	-0.204836	0.908966	0.939154	0.92406
AD1455	-0.428164	0.480852	0.260592	0.370722
AD1456	-0.463819	0.625007	0.536722	0.580865
AD1457	-0.668426	2.2532	2.13239	2.19279
AD1458	-0.454494	1.65992	2.12795	1.89393
AD1459	0.251416	-0.684796	-0.67113	-0.677963
AD1460	0.0671968	1.34949	1.26489	1.30719
AD1461	0.517637	0.256121	-0.268089	-0.005984
AD1462	-0.581738	1.54872	0.993224	1.27097
AD1463	-1.08091	-0.138191	-0.352602	-0.245396
AD1464	-0.530514	2.8907	2.03001	2.46035
AD1465	0.111283	-1.29414	-1.2756	-1.28487
AD1466	0.27648	1.84319	0.96653	1.40486
AD1467	0.185021	0.474105	0.634688	0.554396
AD1468	-0.367638	-0.108092	-0.0394948	-0.0737934
AD1469	0.196906	0.599677	0.922504	0.761091
AD1470	-0.595476	-1.48541	-0.912969	-1.19919
AD1471	0.418489	1.98971	1.53963	1.76467
AD1472	0.292458	3.23565	2.74952	2.99259
AD1473	-0.135406	2.84635	2.04198	2.44416
AD1474	-0.22518	-0.896088	-0.87583	-0.885959
AD1475	0.989812	1.42777	1.33667	1.38222
AD1476	-0.115505	1.62554	1.6992	1.66237
AD1477	-0.755379	-1.11468	-0.492713	-0.803697
AD1478	-0.285917	-0.202429	0.149811	-0.026309
AD1479	0.132544	-0.0860351	-0.348556	-0.217296
AD1480	1.13677	-0.974157	-0.474978	-0.724568
AD1481	3.08605	-0.638705	-0.230502	-0.434603
AD1482	0.934841	0.261098	0.186057	0.223578
AD1483	0.456086	-1.84092	-1.04881	-1.44487
AD1484	0.550115	-1.02878	-0.859803	-0.944291
AD1485	-0.353155	-0.822361	-0.727921	-0.775141
AD1486	-0.453648	0.260795	0.282825	0.27181
AD1487	0.815053	-0.727014	-0.368505	-0.547759
AD1488	0.635643	-0.422532	-0.24806	-0.335296
AD1489	0.00686416	-1.21561	-0.653262	-0.934436
AD1490	-0.534388	0.354859	0.578971	0.466915
AD1491	0.648781	1.10865	1.22153	1.16509
AD1492	0.13772	1.10865	1.22153	1.16509
AD1493	0.688024	-1.95182	-1.59854	-1.77518
AD1494	-0.477249	-2.05202	-1.76884	-1.91043
AD1495	0.8445	1.14177	0.72871	0.93524
AD1496	0.552784	0.818444	0.443461	0.630953
AD1497	0.532472	-0.29187	-0.2567	-0.274285
AD1498	-0.082377	2.27192	1.611	1.94146
AD1499	-0.0710221	1.57212	0.972636	1.27238
AD1500	0.279589	1.24445	0.756134	1.00029
AD1501	0.145388	0.512736	0.779044	0.64589
AD1502	0.374413	1.53271	1.42507	1.47889
AD1503	0.600231	0.267572	0.431756	0.349664
AD1504	0.616925	0.46331	0.502612	0.482961
AD1505	0.499207	0.957142	0.89686	0.927001
AD1506	0.355453	2.51925	1.9896	2.25442
AD1507	-0.666912	-0.843895	-0.384778	-0.614336
AD1508	-0.725807	0.0601364	0.0608203	0.0604784
AD1509	1.04514	0.690507	0.849641	0.770074
AD1510	0.415227	2.54754	2.22577	2.38666
AD1511	0.926287	2.7253	2.53225	2.62878
AD1512	-0.791736	1.41548	1.32483	1.37016
AD1513	-0.886277	2.10883	1.72644	1.91763
AD1514	-0.487595	1.44814	1.23198	1.34006
AD1515	0.6398	1.71277	1.08074	1.39675
AD1516	0.923911	0.158834	0.203426	0.18113
AD1517	0.513873	1.0017	0.460601	0.731151
AD1518	0.325375	2.31034	1.56032	1.93533
AD1519	-0.019294	3.37163	2.23782	2.80472
AD1520	0.55282	2.68403	2.70644	2.69523
AD1521	0.493925	0.624065	0.97056	0.797312
AD1522	0.575458	1.05796	1.56349	1.31072
AD1523	0.624661	0.874342	1.03411	0.954226
AD1524	-0.646375	-0.684015	-0.48603	-0.585023
AD1525	-0.485925	0.417318	0.303564	0.360441
AD1526	-1.00887	-0.155307	-0.280117	-0.217712
AD1527	-0.343193	0.849256	0.896934	0.873095
AD1528	-0.830483	0.322305	0.44111	0.381707
AD1529	0.645915	1.7063	1.65433	1.68032
AD1530	-0.471287	2.51349	2.44871	2.4811
AD1531	0.104877	-0.00684541	0.272505	0.13283
AD1532	-0.221434	0.595099	0.764347	0.679723
AD1533	0.752616	0.762809	0.961796	0.862302
AD1534	0.484068	1.57341	1.41604	1.49473
AD1535	-0.221965	0.855287	0.965848	0.910567
AD1536	0.409926	-0.495292	-0.0849275	-0.29011
AD1537	0.835618	2.05585	1.92949	1.99267
AD1538	0.14628	1.5767	1.48007	1.52839
AD1539	0.639513	0.0524735	-0.0474132	0.00253015
AD1540	0.829675	0.211272	0.142294	0.176783
AD1541	-0.339068	-0.666812	-0.0816992	-0.374256
AD1542	0.111433	-0.874892	-0.376794	-0.625843
AD1543	0.249245	-1.51342	-0.986421	-1.24992
AD1544	0.463708	-2.0929	-1.50836	-1.80063
AD1545	-0.40557	-0.837352	-0.271707	-0.55453
AD1546	-0.333126	-1.18813	-0.52176	-0.854945
AD1547	0.000203528	-0.766889	-0.589063	-0.677976
AD1548	0.237906	-0.656706	-0.471741	-0.564223
AD1549	0.186086	-1.30021	-1.01437	-1.15729
AD1550	0.56118	-0.0671843	0.263774	0.0982949
AD1551	0.181386	-0.340071	-0.0369855	-0.188528
AD1552	-0.0384884	-1.67284	-1.02852	-1.35068
AD1553	0.613531	-1.24389	-0.640541	-0.942215
AD1554	-0.490123	-0.755588	-0.371985	-0.563786
AD1555	-0.265207	0.590056	0.581171	0.585614
AD1556	-0.116113	2.09624	1.94793	2.02209
AD1557	1.27698	-0.532764	-0.321382	-0.427073
AD1558	0.949608	0.369496	0.658212	0.513854
AD1559	0.224616	0.733709	0.849592	0.791651
AD1560	0.899135	0.35927	0.566832	0.463051
AD1561	0.245453	-0.486848	0.0457337	-0.220557
AD1562	0.103908	1.58667	1.50399	1.54533
AD1563	-0.158042	-0.999538	-1.28285	-1.14119
AD1564	-1.245	2.48331	1.4127	1.948
AD1565	-0.740413	1.49769	0.866116	1.1819
AD1566	-0.610658	2.94216	2.40846	2.67531
AD1567	-0.330827	4.13232	3.08167	3.60699
AD1568	-0.638889	1.03645	1.34519	1.19082
AD1569	-0.616251	0.854647	1.12365	0.989148
AD1570	0.924828	0.17176	0.252835	0.212298
AD1571	0.347266	-0.710819	-0.0192277	-0.365023
AD1572	-0.625505	0.0822633	0.22884	0.155552
AD1573	0.205321	-0.0101344	0.448702	0.219284
AD1574	0.0273072	0.797144	1.22012	1.00863
AD1575	0.424326	0.267397	0.852745	0.560071
AD1576	0.591851	1.19702	1.51133	1.35417
AD1577	0.770128	0.896692	1.30767	1.10218
AD1578	0.603736	-1.14392	-0.45493	-0.799425
AD1579	0.199642	-0.140133	0.507537	0.183702
AD1580	0.377919	-0.399289	0.164303	-0.117493
AD1581	-0.899879	-0.127533	-0.0643756	-0.0959543
AD1582	-0.305092	-0.361563	-0.44748	-0.404521
AD1583	-0.0144458	-0.914663	-0.377448	-0.646056
AD1584	-0.477966	-1.16682	-0.446252	-0.806536
AD1585	-0.199798	-1.83171	-1.19194	-1.51182
AD1586	-0.561162	-2.12486	-1.4718	-1.79833
AD1587	0.116821	-2.24377	-1.53263	-1.8882
AD1588	-0.164163	0.593667	0.878686	0.736177
AD1589	-0.116622	-2.31032	-1.58076	-1.94554
AD1590	0.192391	0.964071	1.27852	1.1213
AD1591	-0.580143	-0.334851	0.190624	-0.0721135
AD1592	-0.330555	0.0466947	0.366816	0.206755
AD1593	-0.479119	-1.07954	-0.237672	-0.658606
AD1594	0.0241843	1.05362	1.16932	1.11147
AD1595	-0.275361	-0.381527	0.0539133	-0.163807
AD1596	-0.0365256	-1.45823	-0.571892	-1.01506
AD1597	0.379454	-1.06649	-0.303449	-0.68497
AD1598	0.0704407	-1.18212	-0.372305	-0.777212
AD1599	0.0169576	-1.0708	-0.506646	-0.788723
AD1600	1.03324	0.4643	0.452334	0.458317
AD1601	-0.198	0.790492	0.569852	0.680172
AD1602	0.124561	-0.793987	-0.249769	-0.521878
AD1603	-0.143384	-2.08175	-1.19621	-1.63898
AD1604	1.16992	-0.536928	-0.0570253	-0.296977
AD1605	-1.00365	-1.75924	-0.889191	-1.32422
AD1606	-0.87833	-2.87674	-1.83425	-2.35549
AD1607	-0.166557	0.788675	1.08892	0.938797
AD1608	0.160284	0.941842	1.26287	1.10236
AD1609	-0.838067	-0.638452	0.0880825	-0.275185
AD1610	-0.266735	-0.075146	0.0187759	-0.028185
AD1611	-0.568673	-0.204057	-0.119838	-0.161947
AD1612	0.120664	0.131617	0.501304	0.31646
AD1613	-0.77072	-0.0836115	-0.1012	-0.0924057
AD1614	-0.610271	-1.61098	-1.0004	-1.30569
AD1615	-0.180888	-0.0205494	0.490561	0.235006
AD1616	-1.20894	0.666621	0.635844	0.651232
AD1617	-0.733007	-1.28499	-0.541872	-0.913431
AD1618	-0.103626	-0.543962	0.0500738	-0.246944
AD1619	-0.0085447	0.308599	0.652916	0.480758
AD1620	-0.495835	-0.288559	0.382799	0.04712
AD1621	-1.05252	-0.24559	0.50977	0.13209
AD1622	-1.10119	-1.7795	-0.948531	-1.36402
AD1623	-0.814286	0.280023	0.787933	0.533978
AD1624	-0.375066	-0.515197	0.200989	-0.157104
AD1625	-0.493917	1.03669	1.42366	1.23018
AD1626	0.343984	-0.106562	0.516723	0.20508
AD1627	-0.161895	-2.73632	-1.84737	-2.29184
AD1628	-0.702137	-1.45125	-0.972163	-1.21171
AD1629	-0.676779	-1.9919	-1.2852	-1.63855
AD1630	-0.391536	0.0566536	0.435935	0.246294
AD1631	-0.294032	0.0417013	0.502368	0.272035
AD1632	0.15166	-0.851154	-0.0858607	-0.468507
AD1633	0.306167	-2.54425	-1.64014	-2.09219
AD1634	-0.618065	-0.968593	0.148818	-0.409888
AD1635	0.231721	-2.44427	-1.11534	-1.77981
AD1636	-0.0189988	-1.80073	-0.491706	-1.14622
AD1637	-0.547403	1.52337	1.44073	1.48205
AD1638	-0.174154	1.85976	1.6505	1.75513
AD1639	0.254844	1.28311	1.4052	1.34415
AD1640	0.23002	-0.64737	-0.0345781	-0.340974
AD1641	0.312084	-0.799766	-0.173793	-0.486779
AD1642	0.44282	1.40784	1.61034	1.50909
AD1643	-0.894351	1.23523	1.43166	1.33344
AD1644	0.925955	-1.81846	-1.35567	-1.58706
AD1645	-0.250142	-1.42919	-1.01322	-1.22121
AD1646	-0.411122	-0.802976	-0.42415	-0.613563
AD1647	-0.0735285	-1.16491	-0.704004	-0.934457
AD1648	-0.765767	0.932079	0.923975	0.928027
AD1649	0.143446	1.14118	1.12709	1.13413
AD1650	-0.615539	0.26905	0.708922	0.488986
AD1651	-0.383709	-0.483074	-0.0911086	-0.287091
AD1652	-0.810644	1.86717	1.78471	1.82594
AD1653	-0.381647	1.60711	1.78861	1.69786
AD1654	-0.149887	2.79479	2.81991	2.80735
AD1655	0.563751	1.86556	1.95594	1.91075
AD1656	-0.755189	-1.11662	-0.394802	-0.755711
AD1657	0.307397	1.21839	1.65115	1.43477
AD1658	-0.612567	1.51213	1.7401	1.62611
AD1659	0.432191	3.16434	3.08505	3.1247
AD1660	0.534093	2.20475	2.13501	2.16988
AD1661	0.337988	0.69923	0.851004	0.775117
AD1662	-0.70229	-2.02413	-1.06054	-1.54234
AD1663	-0.304138	-0.788213	-0.0853158	-0.436764
AD1664	-0.357622	-0.385954	-0.0422626	-0.214108
AD1665	0.260405	-1.41909	-0.640947	-1.03002
AD1666	0.27229	-0.561151	0.104365	-0.228393
AD1667	0.18278	1.37328	1.38843	1.38085
AD1668	-0.0668079	2.02267	2.12331	2.07299
AD1669	-0.132176	1.41902	1.32535	1.37218
AD1670	0.242206	1.7856	1.90561	1.8456
AD1671	0.471602	2.07436	1.37863	1.72649
AD1672	0.370578	3.49529	2.80806	3.15168
AD1673	0.447832	0.623894	0.248757	0.436325
AD1674	0.219806	0.78779	0.662455	0.725123
AD1675	0.865523	0.902953	1.18201	1.04248
AD1676	1.24421	1.57271	1.63173	1.60222
AD1677	-0.504487	-0.317328	0.288873	-0.0142275
AD1678	-0.106336	1.63869	1.55986	1.59928
AD1679	0.0184583	0.0894956	0.408416	0.248956
AD1680	-0.467755	1.75058	1.69675	1.72367
AD1681	0.075768	0.0992588	0.376555	0.237907
AD1682	-0.0139008	-0.397509	-0.0119767	-0.204743
AD1683	-0.122	0.779115	0.829835	0.804475
AD1684	-0.579577	-0.778217	-0.344375	-0.561296
AD1685	-0.780471	0.766882	0.924595	0.845738
AD1686	-0.161914	1.23844	1.17884	1.20864
AD1687	-0.791048	-1.98545	-1.18448	-1.58496
AD1688	-0.328661	1.04407	1.53152	1.2878
AD1689	-0.167079	0.620645	1.26923	0.944937
AD1690	-0.88132	-1.55709	-0.717248	-1.13717
AD1691	-1.18259	-2.7635	-1.77017	-2.26683
AD1692	0.106947	-0.436949	0.155808	-0.14057
AD1693	0.258978	-1.47071	-0.559703	-1.01521
AD1694	-0.19379	-1.36908	-0.624861	-0.99697
AD1695	-0.407722	-0.412286	0.397183	-0.0075515
AD1696	0.3419	-0.734927	-0.93153	-0.833229
AD1697	0.921766	-1.73626	-1.29369	-1.51497
AD1698	0.443398	-2.87265	-2.0112	-2.44192
AD1699	0.489805	-1.51533	-0.918385	-1.21686
AD1700	0.525487	2.1426	1.8571	1.99985
AD1701	0.888514	2.62016	2.25557	2.43786
AD1702	0.656223	3.03183	2.68999	2.86091
AD1703	0.840974	2.49309	2.09096	2.29203
AD1704	0.2759	1.34179	1.3354	1.33859
AD1705	0.424464	3.97849	3.42884	3.70366
AD1706	0.85827	2.44924	2.52438	2.48681
AD1707	0.186761	1.28291	1.3617	1.32231
AD1708	0.133278	1.199	1.31794	1.25847
AD1709	-0.403499	0.234337	-0.163886	0.0352255
AD1710	-0.0998979	-0.895676	-1.14398	-1.01983
AD1711	0.577555	0.510926	0.0542315	0.282579
AD1712	-0.212402	0.212809	0.641418	0.427113
AD1713	1.02959	1.02614	1.19815	1.11214
AD1714	0.0669368	3.8335	3.53807	3.68579
AD1715	0.310582	3.74535	3.10018	3.42277
AD1716	0.179846	1.96821	1.88401	1.92611
AD1717	0.203814	-0.922256	-0.385588	-0.653922
AD1718	0.455632	0.386015	0.288391	0.337203
AD1719	0.377882	0.521648	0.411994	0.466821
AD1720	0.134237	1.81188	1.28443	1.54815
AD1721	-0.0530669	0.2249	-0.00588281	0.109509
AD1722	0.274305	-0.328229	-0.645197	-0.486713
AD1723	0.0408815	0.333417	-0.0517739	0.140822
AD1724	-0.0174113	-0.495327	-0.556808	-0.526068
AD1725	0.354812	1.79968	1.10014	1.44991
AD1726	0.0684359	0.684424	-0.0144001	0.335012
AD1727	0.559893	-1.31402	-0.62759	-0.970805
AD1728	-0.200755	0.581248	0.664437	0.622842
AD1729	0.393501	-0.849754	-0.602079	-0.725916
AD1730	0.863749	0.153353	0.298405	0.225879
AD1731	-0.235335	1.20228	1.35407	1.27818
AD1732	-0.763755	-1.18498	-0.833789	-1.00938
AD1733	0.204883	-1.28703	-0.928341	-1.10769
AD1734	-0.656789	-1.5719	-1.15245	-1.36217
AD1735	-0.815875	-1.0022	-0.402727	-0.702464
AD1736	-0.300235	-1.37413	-0.789922	-1.08203
AD1737	-0.460684	-1.68259	-1.01636	-1.34947
AD1738	-1.08382	0.316557	0.496137	0.406347
AD1739	0.133663	-1.64681	-1.10167	-1.37424
AD1740	-0.675659	0.184462	0.362326	0.273394
AD1741	0.339774	-0.877301	-1.16295	-1.02013
AD1742	0.0783019	-0.361238	-0.610195	-0.485716
AD1743	-0.0195256	1.89511	1.26115	1.57813
AD1744	-0.194316	0.69517	1.03832	0.866745
AD1745	0.570908	1.62115	1.54938	1.58526
AD1746	0.177773	1.20807	0.976028	1.09205
AD1747	0.414112	2.80849	2.35146	2.57998
AD1748	0.222968	1.56804	1.13399	1.35102
AD1749	1.61409	2.4813	2.53485	2.50807
AD1750	1.18028	2.68535	2.27786	2.48161
AD1751	-0.547798	-0.201825	-0.0677209	-0.134773
AD1752	0.567473	0.383193	0.687126	0.53516
AD1753	-0.187233	0.24861	0.501497	0.375053
AD1754	-0.78354	-0.943329	-0.48195	-0.712639
AD1755	0.481102	3.24407	2.71154	2.97781
AD1756	-0.071557	2.11972	1.47527	1.7975
AD1757	-0.0322462	-0.700008	-0.769123	-0.734565
AD1758	-0.802061	-0.755163	-0.837374	-0.796269
AD1759	-0.842668	0.953808	0.471058	0.712433
AD1760	-0.557425	2.0684	1.5526	1.8105
AD1761	-0.236526	1.75675	0.871306	1.31403
AD1762	0.375061	-0.358815	-0.557032	-0.457923
AD1763	-0.260793	-1.26356	-1.17854	-1.22105
AD1764	-0.744193	3.70919	3.10186	3.40552
AD1765	0.105594	2.68857	2.53821	2.61339
AD1766	0.146075	-0.240688	-0.291096	-0.265892
AD1767	0.13419	-3.47448	-2.84559	-3.16004
AD1768	0.324352	-1.17183	-1.24133	-1.20658
AD1769	-0.0737995	-0.698751	-0.745195	-0.721973
AD1770	-0.683987	2.7072	2.45304	2.58012
AD1771	0.112316	0.789844	1.03548	0.912662
AD1772	0.625819	0.1568	-0.123157	0.0168215
AD1773	0.108598	-0.873362	-0.509223	-0.691292
AD1774	0.0788854	-1.38699	-0.864037	-1.12551
AD1775	0.578061	0.0859995	0.32889	0.207445
AD1776	0.387899	-0.220081	-0.145704	-0.182893
AD1777	-0.102289	4.30765	3.91197	4.10981
AD1778	0.0581604	3.16083	3.05875	3.10979
AD1779	-0.0642653	-0.777225	-0.817117	-0.797171
AD1780	-0.100476	3.15795	2.11024	2.63409
AD1781	0.594804	1.12503	1.06992	1.09747
AD1782	0.0752557	-1.6648	-1.41011	-1.53746
AD1783	0.334672	1.97034	1.76313	1.86674
AD1784	0.120253	0.278	0.316716	0.297358
AD1785	-0.378923	-0.0485413	-0.151447	-0.0999942
AD1786	1.06475	0.557613	0.610765	0.584189
AD1787	-0.00597578	-0.605779	-0.568921	-0.58735
AD1788	-0.0475741	-1.93299	-1.35376	-1.64338
AD1789	1.2044	-0.403969	-0.125292	-0.26463
AD1790	-0.886078	1.0327	1.2912	1.16195
AD1791	-1.01087	2.01627	2.1334	2.07484
AD1792	-0.184856	1.65838	1.76859	1.71348
AD1793	0.861035	0.275555	0.636942	0.456249
AD1794	-0.516838	-2.06964	-1.57596	-1.8228
AD1795	-0.493068	-3.32414	-2.53949	-2.93181
AD1796	-0.124629	-1.64043	-1.01149	-1.32596
AD1797	-0.332619	-3.25588	-2.53952	-2.8977
AD1798	-0.694175	3.71966	3.31711	3.51838
AD1799	-0.519134	2.73583	2.05183	2.39383
AD1800	0.339922	3.56604	3.27649	3.42127
AD1801	-0.189458	2.12289	1.235	1.67894
AD1802	0.0602539	1.68041	1.54617	1.61329
AD1803	-1.31575	-2.43938	-2.33335	-2.38637
AD1804	0.503203	-1.68352	-1.41065	-1.54709
AD1805	-0.947647	-0.287245	-0.606804	-0.447024
AD1806	-0.548965	-0.418546	-0.447503	-0.433024
AD1807	-0.449484	-0.0333024	-0.354161	-0.193732
AD1808	1.13124	-0.909572	-1.21449	-1.06203
AD1809	0.489441	-0.568881	-1.21638	-0.89263
AD1810	-0.7791	0.409789	-0.501378	-0.0457945
AD1811	0.493139	0.71754	-0.450852	0.133344
AD1812	-0.210362	-1.13215	-0.941097	-1.03662
AD1813	-0.70198	0.921381	0.733423	0.827402
AD1814	-1.34264	-0.862719	-0.725923	-0.794321
AD1815	-0.225442	-1.69075	-1.64233	-1.66654
AD1816	-0.970841	0.447142	0.127709	0.287426
AD1817	-1.34961	0.239123	0.367308	0.303216
AD1818	0.819956	-1.52527	-1.30563	-1.41545
AD1819	0.0944332	-0.869651	-0.63424	-0.751946
AD1820	-0.321546	-2.218	-1.8605	-2.03925
AD1821	-0.48069	-2.47627	-2.21537	-2.34582
AD1822	-0.865824	-3.75795	-2.90532	-3.33163
AD1823	0.114112	-0.869492	-1.25102	-1.06026
AD1824	0.369642	-0.501525	-1.04913	-0.775327
AD1825	0.0386912	0.733729	0.612536	0.673133
AD1826	-0.738122	1.32358	1.22906	1.27632
AD1827	-0.934757	2.5517	2.22896	2.39033
AD1828	-0.716015	0.28436	0.373894	0.329127
AD1829	-0.102798	-0.103774	0.0829813	-0.0103964
AD1830	-0.964469	1.057	1.03897	1.04798
AD1831	-0.401916	1.16081	-0.0800336	0.540388
AD1832	-0.454028	-0.336212	-0.654295	-0.495254
AD1833	-0.678713	-1.94951	-1.63549	-1.7925
AD1834	-0.290871	-0.417954	-0.90294	-0.660447
AD1835	-0.0401505	-1.22223	-1.5306	-1.37641
AD1836	-0.0336779	-0.98012	-1.21788	-1.099
AD1837	0.358531	-2.07976	-2.06645	-2.0731
AD1838	0.304518	0.126052	-0.11341	0.006321
AD1839	-0.384056	0.176622	0.691945	0.434283
AD1840	-0.978843	0.240471	0.598651	0.419561
AD1841	-0.694733	-0.755352	0.00957334	-0.372889
AD1842	0.0551633	-0.0563568	0.532201	0.237922
AD1843	0.513271	3.09632	3.00424	3.05028
AD1844	0.131284	1.60836	1.91218	1.76027
AD1845	0.092872	0.447745	0.441184	0.444464
AD1846	1.49532	-1.60808	-0.790639	-1.19936
AD1847	0.41377	-1.68547	-0.943592	-1.31453
AD1848	-0.108645	-0.685342	-0.101562	-0.393452
AD1849	0.00975962	-0.416185	0.306646	-0.0547695
AD1850	-0.251713	1.9133	2.17715	2.04522
AD1851	-0.0669632	0.672427	0.631888	0.652157
AD1852	-0.526204	1.0338	1.46775	1.25077
AD1853	-0.443008	0.574046	1.07262	0.823333
AD1854	-0.431122	0.330904	0.901633	0.616268
AD1855	-0.495731	0.0501457	0.472922	0.261534
AD1856	-0.198602	1.15505	1.2088	1.18192
AD1857	-0.16836	-1.27652	-0.48432	-0.88042
AD1858	-0.172838	0.934758	1.13199	1.03337
AD1859	-0.0831693	1.74975	1.90169	1.82572
AD1860	-0.52837	-0.149941	0.0262774	-0.0618318
AD1861	-0.499188	1.25275	0.877804	1.06528
AD1862	-0.867627	0.990588	0.780978	0.885783
AD1863	0.356541	0.118258	-0.00461801	0.05682
AD1864	-0.0118976	0.574258	0.379998	0.477128
AD1865	-0.405145	-0.558097	-0.126271	-0.342184
AD1866	-0.299312	1.66411	1.54019	1.60215
AD1867	-0.315476	1.14611	1.47631	1.31121
AD1868	-0.985726	-0.0218278	0.261539	0.119856
AD1869	-0.69401	2.62918	2.2211	2.42514
AD1870	-0.914415	1.64006	1.53731	1.58868
AD1871	-0.944128	1.86461	1.71998	1.79229
AD1872	-0.843469	-0.963002	-0.510592	-0.736797
AD1873	-0.415604	0.328609	-0.0165263	0.156041
AD1874	-0.636612	0.748641	1.00075	0.874695
AD1875	-0.548659	0.358369	0.0694795	0.213924
AD1876	-0.300204	1.32063	0.820869	1.07075
AD1877	0.324898	0.836519	0.388689	0.612604
AD1878	-0.763724	1.21483	0.715807	0.965318
AD1879	0.378381	1.17182	0.881373	1.0266
AD1880	-0.281244	0.930994	0.653161	0.792077
AD1881	0.510389	0.474875	0.43068	0.452777
AD1882	-1.07446	0.0676503	-0.225414	-0.0788819
AD1883	-0.402952	0.699714	0.524656	0.612185
AD1884	-0.599057	0.459261	0.424902	0.442082
AD1885	-0.519654	-2.26345	-1.68622	-1.97483
AD1886	-0.00972616	-1.66884	-1.45436	-1.5616
AD1887	-0.0620768	-2.26095	-1.67921	-1.97008
AD1888	-0.531539	-1.44894	-0.935048	-1.19199
AD1889	-0.917275	-1.9094	-1.50608	-1.70774
AD1890	-0.825576	-2.13152	-1.62987	-1.8807
AD1891	0.832929	-1.97199	-1.54834	-1.76016
AD1892	-0.677012	-0.0616888	0.150818	0.0445646
AD1893	0.0242104	-0.870759	-0.648815	-0.759787
AD1894	-0.480377	0.753684	0.411937	0.582811
AD1895	-0.145085	0.525459	0.491594	0.508526
AD1896	-0.205644	1.41739	1.17353	1.29546
AD1897	-0.501108	0.850223	0.844575	0.847399
AD1898	-0.330437	-0.397975	0.0414575	-0.178259
AD1899	0.16726	1.16279	1.04775	1.10527
AD1900	0.641001	1.4611	1.32484	1.39297
AD1901	0.706533	0.80605	0.924457	0.865254
AD1902	0.0279481	0.369965	0.755572	0.562769
AD1903	-0.471826	-0.425526	-0.0751679	-0.250347
AD1904	-0.127158	-0.426338	-0.141148	-0.283743
AD1905	-0.759591	2.81765	2.02549	2.42157
AD1906	-0.261153	-1.41538	-0.704687	-1.06003
AD1907	0.510594	-0.893887	-0.451777	-0.672832
AD1908	0.152531	-2.43155	-1.68563	-2.05859
AD1909	0.605829	-2.29433	-1.57167	-1.933
AD1910	0.431211	-2.27516	-1.89221	-2.08369
AD1911	1.29887	-0.40548	-0.464519	-0.434999
AD1912	0.419375	-0.194313	-0.191918	-0.193115
AD1913	0.00470368	1.31084	0.936261	1.12355
AD1914	0.717812	1.76084	1.17666	1.46875
AD1915	0.0293637	1.41745	1.48972	1.45358
AD1916	0.401624	-1.02013	-0.451351	-0.735741
AD1917	-0.483818	0.32384	0.762646	0.543243
AD1918	-0.622126	-0.336983	-0.221864	-0.279423
AD1919	0.0727872	0.36049	0.609344	0.484917
AD1920	0.328318	0.954267	0.99741	0.975839
AD1921	0.482975	0.350526	0.320881	0.335703
AD1922	0.468433	1.63709	1.96097	1.79903
AD1923	0.338665	0.977971	0.947272	0.962622
AD1924	0.100962	0.381066	0.550449	0.465757
AD1925	1.10098	0.0554775	0.0695892	0.0625334
AD1926	-0.213521	-0.567135	-0.146101	-0.356618
AD1927	-0.320487	-0.962006	-0.423302	-0.692654
AD1928	-0.607394	-2.06923	-1.40515	-1.73719
AD1929	0.239485	0.823819	0.951627	0.887723
AD1930	-0.745942	-1.83312	-1.43775	-1.63543
AD1931	0.380338	-0.626671	-0.341642	-0.484156
AD1932	-0.261459	0.624327	0.484681	0.554504
AD1933	-0.34549	0.814564	0.715059	0.764811
AD1934	0.278479	2.2315	1.62365	1.92758
AD1935	-0.11373	0.171613	0.0619205	0.116767
AD1936	0.325756	2.10809	1.21901	1.66355
AD1937	-0.0707332	2.29354	1.91393	2.10373
AD1938	0.782726	0.772322	0.541604	0.656963
AD1939	0.760619	1.60556	1.20241	1.40399
AD1940	0.713577	0.357491	0.045063	0.201277
AD1941	0.767061	-0.684218	-0.513913	-0.599066
AD1942	0.274001	-0.240248	-0.594661	-0.417455
AD1943	0.874261	-0.884371	-0.758616	-0.821493
AD1944	0.315661	-0.950132	-0.751583	-0.850858
AD1945	0.765632	-1.59748	-1.08314	-1.34031
AD1946	0.658666	-0.802112	-0.512974	-0.657543
AD1947	0.291608	-1.75851	-1.0675	-1.41301
AD1948	0.618449	-0.140489	0.276598	0.0680545
AD1949	1.07463	1.94223	1.25305	1.59764
AD1950	-0.0188005	0.784711	0.560991	0.672851
AD1951	0.450662	2.17004	1.69965	1.93484
AD1952	-0.277733	-0.639151	-0.503649	-0.5714
AD1953	0.257097	0.0909001	0.0110707	0.0509854
AD1954	0.675283	-1.33856	-1.09095	-1.21476
AD1955	-0.780645	-0.40698	-0.203195	-0.305088
AD1956	-0.341476	-0.897408	-0.597155	-0.747282
AD1957	0.162509	-0.345219	-0.22923	-0.287224
AD1958	0.182	0.403743	0.259356	0.331549
AD1959	-0.198324	0.0776957	0.174817	0.126256
AD1960	0.377574	0.918587	0.536667	0.727627
AD1961	-0.232805	1.00428	0.820846	0.912563
AD1962	0.193927	-0.000240659	0.0163123	0.00803582
AD1963	-0.404609	0.710612	0.844162	0.777387
AD1964	0.991259	-1.5887	-0.807164	-1.19793
AD1965	-0.697561	-1.89921	-1.32527	-1.61224
AD1966	0.930701	-2.21337	-1.37653	-1.79495
AD1967	0.931834	-0.568961	-0.118553	-0.343757
AD1968	-0.341008	-0.836665	-0.644267	-0.740466
AD1969	0.11229	-0.728098	-0.355711	-0.541905
