# Supplementary material for: Genomic Analyses Revealed the Genetic Difference and Potential Selection Genes of Growth Traits in Two Duroc Lines
Source: Front Vet Sci. 2021 Sep 7;8:725367. doi: 10.3389/fvets.2021.725367 (PMC8453014; doi:10.3389/fvets.2021.725367)
Supplement: Supplementary file 3 [file Table_3.XLSX]

## Sheet: Sheet1
Supplementary Table 3. The EBV of BFT, LMD and LMA of the CD line
IID	BFT EBV	LMD EBV	LMA EBV	LMD&LMA TBV
CD1	-0.846493	-0.234527	-2.7211	-1.47781
CD2	-0.569837	0.0397128	-1.96343	-0.961859
CD3	-1.31432	-1.36931	-3.54089	-2.4551
CD4	-1.32794	-1.81042	-3.23444	-2.52243
CD5	-0.160673	0.0931481	-0.482524	-0.194688
CD6	-0.369567	0.10314	-1.35049	-0.623675
CD7	-0.751631	-0.412961	-2.15313	-1.28305
CD8	-0.118332	0.210619	-0.420924	-0.105152
CD9	0.0696168	0.0959668	0.288555	0.192261
CD10	-1.31061	-2.12935	-2.74899	-2.43917
CD11	-0.917634	-0.402821	-2.80082	-1.60182
CD12	0.68488	0.542149	1.63255	1.08735
CD13	-0.00261798	-0.0711048	0.226224	0.0775596
CD14	0.339877	0.409784	0.878463	0.644123
CD15	-0.099131	-0.291287	0.144504	-0.0733915
CD16	-0.78541	-0.439722	-2.22663	-1.33318
CD17	-0.899184	-1.7007	-1.45248	-1.57659
CD18	-1.17243	-1.91819	-2.50294	-2.21056
CD19	-1.29981	-1.25901	-3.53758	-2.3983
CD20	-0.225985	0.0675616	-0.727105	-0.329772
CD21	0.576491	0.37531	1.48313	0.92922
CD22	-0.536605	-0.473221	-1.32178	-0.897501
CD23	-0.447218	-0.714113	-0.780718	-0.747416
CD24	0.957978	0.79971	2.05893	1.42932
CD25	0.0281242	0.88191	-0.662374	0.109768
CD26	0.720858	0.787069	1.45645	1.12176
CD27	0.567649	0.864969	0.965858	0.915413
CD28	2.32672	0.877732	5.4009	3.13932
CD29	1.39809	1.16346	2.96336	2.06341
CD30	1.1014	1.63384	1.68427	1.65905
CD31	-0.198185	0.303819	-0.850472	-0.273326
CD32	1.34376	1.21104	2.76614	1.98859
CD33	-0.148725	-0.153086	-0.19108	-0.172083
CD34	0.326094	-0.14379	1.38835	0.62228
CD35	1.28068	0.941795	2.86365	1.90272
CD36	0.259772	-0.155477	1.1568	0.500661
CD37	-0.599618	-0.663822	-1.36258	-1.0132
CD38	-0.545212	-0.425253	-1.43848	-0.931867
CD39	0.211991	0.0506884	0.772355	0.411522
CD40	1.72416	0.431239	4.45325	2.44224
CD41	2.70347	2.47461	4.24882	3.36171
CD42	1.61656	1.86462	2.72744	2.29603
CD43	0.910165	1.37387	1.36675	1.37031
CD44	0.420807	0.78342	0.684737	0.734078
CD45	0.623595	0.253564	1.75023	1.0019
CD46	-1.64307	-2.28359	-4.3698	-3.32669
CD47	-1.65296	-3.31909	-3.37882	-3.34896
CD48	0.684809	0.823446	1.34388	1.08366
CD49	1.35252	2.03894	1.98742	2.01318
CD50	1.26914	0.831356	2.92575	1.87855
CD51	1.27903	1.96995	1.83309	1.90152
CD52	0.0672573	0.883793	-0.525108	0.179342
CD53	0.581523	0.182631	1.67819	0.930411
CD54	0.289707	0.52709	0.53857	0.53283
CD55	0.00380281	-0.410129	0.573901	0.081886
CD56	0.325295	0.382955	0.85943	0.621193
CD57	0.968279	0.969541	1.93529	1.45242
CD58	0.543719	0.786061	0.960127	0.873094
CD59	-0.105012	-0.127158	-0.0390372	-0.0830976
CD60	-0.658967	-0.692115	-1.54969	-1.1209
CD61	-1.49979	-2.49166	-3.29756	-2.89461
CD62	0.374753	-0.788527	2.1578	0.684636
CD63	0.20695	-0.695515	1.51232	0.408403
CD64	-0.17884	-0.569688	0.0931906	-0.238249
CD65	0.145976	-0.428695	1.05478	0.313043
CD66	-1.50057	-1.60687	-4.23516	-2.92102
CD67	-1.8802	-2.08467	-5.68926	-3.88697
CD68	0.0483915	0.0124585	0.296232	0.154345
CD69	-0.878378	-0.469078	-2.62025	-1.54466
CD70	-1.05149	-0.894961	-2.92952	-1.91224
CD71	-1.67924	-2.38566	-4.53697	-3.46131
CD72	-0.690033	-0.971605	-1.45198	-1.21179
CD73	-1.58032	-2.9006	-3.29507	-3.09783
CD74	-0.578681	-0.427755	-1.53406	-0.980908
CD75	-0.0890241	1.19654	-1.30809	-0.055775
CD76	2.08591	2.02571	3.53302	2.77936
CD77	-0.34823	-0.446759	-0.721894	-0.584326
CD78	-0.300667	-0.544499	-0.413417	-0.478958
CD79	0.0500366	-0.16763	0.479462	0.155916
CD80	0.870464	1.01768	1.55723	1.28746
CD81	0.288052	-0.276782	1.33556	0.529389
CD82	-0.514424	-0.495362	-1.19121	-0.843286
CD83	0.573702	0.885816	0.95973	0.922773
CD84	0.563811	0.516162	1.31162	0.913891
CD85	-0.0544431	-0.277471	0.270095	-0.003688
CD86	-1.1056	-2.14558	-1.97849	-2.06203
CD87	-0.472506	-0.117683	-1.45627	-0.786976
CD88	-1.16495	-2.79805	-1.59597	-2.19701
CD89	-0.769285	-1.80599	-0.781427	-1.29371
CD90	-1.69792	-3.27187	-3.76224	-3.51706
CD91	0.910605	1.73807	1.01594	1.37701
CD92	2.17184	2.39214	3.44326	2.9177
CD93	0.412275	0.456924	0.997009	0.726966
CD94	0.535926	0.673083	1.05407	0.863576
CD95	1.53502	1.17568	3.23863	2.20716
CD96	0.263894	0.341767	0.669578	0.505672
CD97	-0.0722307	-0.0647706	-0.0252991	-0.0450349
CD98	1.30277	1.08713	2.80546	1.9463
CD99	-0.248236	-0.617039	-0.148865	-0.382952
CD100	-1.08784	-1.71702	-2.32766	-2.02234
CD101	-1.04333	-1.22864	-2.51691	-1.87278
CD102	-0.664507	-1.97201	-0.301618	-1.13681
CD103	1.83324	1.86547	3.19896	2.53221
CD104	0.246782	0.262239	0.720526	0.491382
CD105	1.52441	1.45235	2.95347	2.20291
CD106	2.0289	1.86754	3.65127	2.75941
CD107	1.18435	1.60795	1.91074	1.75934
CD108	2.18717	1.68397	4.21654	2.95025
CD109	-0.771703	-1.79171	-0.803775	-1.29774
CD110	-1.019	-0.561019	-3.06479	-1.8129
CD111	0.961352	0.397421	2.47675	1.43709
CD112	0.757346	0.612555	1.6776	1.14508
CD113	-0.172508	-0.445307	0.000768321	-0.222269
CD114	0.684375	1.77495	0.388712	1.08183
CD115	0.838086	0.0734088	2.46112	1.26726
CD116	-1.33373	-0.595742	-4.47374	-2.53474
CD117	-2.11198	-2.4532	-6.49145	-4.47232
CD118	-0.657851	-0.0436085	-2.19126	-1.11743
CD119	2.01673	2.62088	2.84297	2.73192
CD120	-0.525532	-0.126375	-1.61645	-0.871413
CD121	0.349916	0.907115	0.404244	0.655679
CD122	0.889033	1.87512	0.768778	1.32195
CD123	0.638564	0.0382041	1.98088	1.00954
CD124	2.3839	1.27347	5.04298	3.15822
CD125	0.903375	0.545714	2.15831	1.35201
CD126	0.88481	0.993006	1.644	1.3185
CD127	0.479236	0.692978	0.908648	0.800813
CD128	0.0415743	0.587529	-0.316524	0.135502
CD129	-0.150101	0.172037	-0.527933	-0.177948
CD130	-1.03131	-1.5015	-2.21196	-1.85673
CD131	1.21558	1.89053	1.76296	1.82675
CD132	0.186809	0.264671	0.487844	0.376258
CD133	1.18713	1.16559	2.37995	1.77277
CD134	-0.678437	-0.577978	-1.80053	-1.18925
CD135	-0.866387	-0.711809	-2.33175	-1.52178
CD136	-0.544895	0.46561	-2.30824	-0.921315
CD137	0.241524	0.967575	0.00469789	0.486136
CD138	-0.124482	1.11235	-1.35895	-0.1233
CD139	2.288	3.32738	2.85596	3.09167
CD140	1.49663	1.62503	2.68346	2.15424
CD141	1.95147	2.2254	3.12685	2.67612
CD142	1.90201	2.41015	2.76442	2.58729
CD143	1.34639	1.33323	2.67699	2.00511
CD144	-0.596502	0.000698993	-2.02638	-1.01284
CD145	-0.214439	-0.641031	0.0240428	-0.308494
CD146	-0.171321	0.0617482	-0.503808	-0.22103
CD147	0.0637105	0.394296	-0.043539	0.175378
CD148	1.18207	1.34509	2.16674	1.75591
CD149	1.05009	1.1883	2.02325	1.60577
CD150	0.362591	0.896995	0.446539	0.671767
CD151	-0.300177	-0.585952	-0.371704	-0.478828
CD152	2.20106	1.59184	4.38272	2.98728
CD153	2.27403	1.80218	4.31308	3.05763
CD154	1.88824	1.70153	3.40138	2.55145
CD155	1.36536	1.00267	3.02536	2.01402
CD156	-0.304732	-1.43496	0.451911	-0.491524
CD157	-0.216923	-1.33493	0.701044	-0.316943
CD158	-1.11093	-0.730566	-3.4029	-2.06673
CD159	0.836574	1.31908	1.18857	1.25382
CD160	-0.221876	-0.90226	0.247757	-0.327251
CD161	1.45977	1.63234	2.60433	2.11834
CD162	0.653571	0.835942	1.24891	1.04243
CD163	0.596043	0.65752	1.23048	0.944
CD164	1.89685	1.98101	3.1301	2.55556
CD165	1.10054	0.401637	2.91334	1.65749
CD166	1.5803	1.4957	3.0109	2.2533
CD167	0.00251922	-0.242694	0.406462	0.081884
CD168	0.079121	0.663602	-0.222731	0.220436
CD169	0.825971	1.32348	1.16696	1.24522
CD170	-0.584297	-0.930982	-1.03802	-0.984501
CD171	0.36656	0.102548	1.24903	0.675789
CD172	-1.18922	-2.48314	-1.98169	-2.23242
CD173	-0.41147	-0.189886	-1.15679	-0.673338
CD174	-0.171649	-0.840291	0.396854	-0.221719
CD175	0.130058	0.242347	0.341053	0.2917
CD176	-0.966741	-1.41897	-1.99269	-1.70583
CD177	-0.930167	-1.0047	-2.25119	-1.62794
CD178	0.523966	-0.393456	2.09174	0.849142
CD179	-0.410833	-0.202757	-1.1421	-0.672428
CD180	-0.651054	-0.466914	-1.73331	-1.10011
CD181	2.53317	2.95328	3.53944	3.24636
CD182	1.22864	1.18606	2.48536	1.83571
CD183	-0.184966	0.269343	-0.767475	-0.249066
CD184	0.279962	0.0442753	0.989997	0.517136
CD185	-0.0135709	-0.339763	0.486376	0.0733065
CD186	0.114855	-0.0145389	0.565381	0.275421
CD187	-0.798942	-1.17675	-1.50405	-1.3404
CD188	-0.350072	-1.3543	0.17681	-0.588745
CD189	-0.980499	-1.60843	-1.80751	-1.70797
CD190	-1.07942	-0.361729	-3.59648	-1.9791
CD191	-1.63832	-3.29953	-3.32878	-3.31415
CD192	-1.17845	-2.17679	-2.2739	-2.22534
CD193	-0.349857	-0.318567	-0.857908	-0.588237
CD194	1.15991	1.88437	1.55279	1.71858
CD195	-0.393798	-0.384697	-0.916692	-0.650694
CD196	-0.517449	-2.15068	0.452311	-0.849185
CD197	-0.404601	-0.69674	-0.614727	-0.655733
CD198	-0.958556	-1.48067	-1.88765	-1.68416
CD199	-1.41812	-3.02992	-2.38454	-2.70723
CD200	-0.472212	-0.226768	-1.34433	-0.785549
CD201	-1.86991	-2.50666	-5.19699	-3.85182
CD202	-1.86991	-3.53406	-4.18205	-3.85805
CD203	1.38889	0.258615	3.85476	2.05669
CD204	0.514302	0.379975	1.29551	0.837742
CD205	-0.639342	-0.734074	-1.42107	-1.07757
CD206	-0.246056	-0.43906	-0.324319	-0.38169
CD207	-0.159014	0.587603	-0.961513	-0.186955
CD208	-0.230926	-0.0589618	-0.614206	-0.336584
CD209	0.0745086	-0.196114	0.612995	0.208441
CD210	0.570331	0.0443643	1.79547	0.919917
CD211	1.19848	1.82248	1.79209	1.80729
CD212	-0.123333	0.196552	-0.439005	-0.121227
CD213	2.79323	2.28194	4.48965	3.38579
CD214	0.801203	0.947001	1.46666	1.20683
CD215	0.889013	0.675596	1.96297	1.31928
CD216	2.18487	1.87258	4.00819	2.94039
CD217	2.14296	2.27383	3.49844	2.88613
CD218	0.763013	1.06972	1.25443	1.16207
CD219	-0.101323	-0.452561	0.296022	-0.0782695
CD220	-0.935384	-1.06685	-2.22271	-1.64478
CD221	0.0192436	0.485428	-0.297863	0.0937825
CD222	-0.0238713	-0.319796	0.418363	0.0492835
CD223	-0.656963	-1.41642	-0.815953	-1.11619
CD224	0.551988	0.22844	1.5228	0.87562
CD225	-0.203535	-0.30843	-0.274176	-0.291303
CD226	-0.520081	-1.13717	-0.563105	-0.850137
CD227	0.444082	1.06504	0.476263	0.770652
CD228	0.301866	0.935964	0.196469	0.566217
CD229	-0.0978374	0.14218	-0.286985	-0.0724025
CD230	0.258276	0.0747441	0.923865	0.499305
CD231	-0.0088092	-0.203556	0.351381	0.0739125
CD232	-1.49446	-2.96693	-2.74793	-2.85743
CD233	-1.6923	-2.2458	-4.76099	-3.50339
CD234	-0.805864	-1.48119	-1.24538	-1.36329
CD235	2.30419	2.19489	4.01838	3.10663
CD236	0.597809	1.09741	0.791542	0.944476
CD237	1.36566	0.878476	3.15033	2.0144
CD238	-0.999994	-1.34522	-2.19801	-1.77161
CD239	0.389166	0.689691	0.7292	0.709445
CD240	-0.98583	-0.969715	-2.48628	-1.728
CD241	-1.04891	-0.968883	-2.82799	-1.89844
CD242	1.40249	1.02053	3.13245	2.07649
CD243	0.812689	1.74173	0.683083	1.21241
CD244	-0.591984	0.0126868	-2.03372	-1.01052
CD245	1.90698	2.39935	2.79695	2.59815
CD246	0.0608918	0.514469	-0.186065	0.164202
CD247	-1.55883	-3.1592	-2.88422	-3.02171
CD248	-1.01971	-0.32366	-3.32132	-1.82249
CD249	0.454099	0.284292	1.263	0.773646
CD250	1.47431	1.4083	2.84855	2.12843
CD251	0.624432	1.296	0.71215	1.00408
CD252	0.431433	0.136731	1.37196	0.754346
CD253	0.678735	0.91372	1.23985	1.07679
CD254	-1.19607	-0.667815	-3.804	-2.23591
CD255	-1.33456	-1.80635	-3.27799	-2.54217
CD256	0.82957	1.5428	0.947893	1.24535
CD257	-1.58121	-2.40507	-3.80658	-3.10582
CD258	-0.679816	-0.552222	-1.84791	-1.20007
CD259	-1.26467	-2.33794	-2.28272	-2.31033
CD260	-1.40096	-2.38595	-2.99492	-2.69043
CD261	0.171873	0.309762	0.384724	0.347243
CD262	-0.520817	-0.696854	-1.02478	-0.860817
CD263	-2.20741	-3.85848	-5.5964	-4.72744
CD264	-0.15716	-0.578832	0.205834	-0.186499
CD265	-0.147469	0.218792	-0.552653	-0.166931
CD266	-0.274847	-0.274408	-0.570708	-0.422558
CD267	0.0961052	-0.251503	0.751737	0.250117
CD268	-0.774396	-1.52484	-1.09648	-1.31066
CD269	-0.517091	-1.19688	-0.493022	-0.844951
CD270	0.0665409	0.715368	-0.359547	0.17791
CD271	0.289112	0.0157548	1.04659	0.531172
CD272	-0.522037	-1.25813	-0.469914	-0.864022
CD273	-0.627509	-1.03445	-1.08768	-1.06106
CD274	3.44403	2.18582	5.38344	3.78463
CD275	-0.170107	-0.25355	-0.187715	-0.220633
CD276	-0.933014	-0.644802	-2.62283	-1.63382
CD277	-1.59084	-1.26695	-5.02588	-3.14642
CD278	1.42857	1.34822	2.85121	2.09972
CD279	0.910451	1.05872	1.69395	1.37634
CD280	0.361442	1.29825	0.0421178	0.670184
CD281	0.771962	1.60532	0.73349	1.16941
CD282	1.22205	2.27495	1.3845	1.82973
CD283	0.404011	1.0197	0.414384	0.717042
CD284	1.25473	1.2848	2.46404	1.87442
CD285	0.92829	0.76309	2.01098	1.38704
CD286	-0.535735	-0.806469	-0.977966	-0.892217
CD287	-0.140052	0.62923	-0.944927	-0.157849
CD288	0.146817	0.131691	0.521886	0.326788
CD289	1.06354	0.0888898	3.16607	1.62748
CD290	-0.127237	-0.0319395	-0.238931	-0.135435
CD291	-0.879034	-1.13157	-1.97364	-1.55261
CD292	-1.02863	-1.83374	-1.84493	-1.83933
CD293	-1.10161	-2.36536	-1.73963	-2.05249
CD294	0.125159	0.0899823	0.477565	0.283774
CD295	-0.244574	0.118571	-0.880534	-0.380981
CD296	-0.987698	-1.23797	-2.24211	-1.74004
CD297	-0.488149	-1.52227	-0.0726522	-0.797461
CD298	-0.899482	-0.166187	-2.99882	-1.5825
CD299	-1.29022	-2.26864	-2.44232	-2.35548
CD300	0.930948	0.500709	2.28652	1.39361
CD301	-0.507127	0.216504	-1.88793	-0.835713
CD302	1.3019	1.4179	2.44562	1.93176
CD303	-0.407022	-0.638209	-0.703248	-0.670728
CD304	0.0232822	-0.658384	0.869766	0.105691
CD305	0.943244	1.73503	1.10343	1.41923
CD306	0.0220953	-0.52789	0.731915	0.102013
CD307	0.470965	1.49644	0.103439	0.79994
CD308	-1.18595	-0.782971	-3.68056	-2.23177
CD309	0.329892	0.885485	0.385844	0.635664
CD310	0.800984	0.516578	1.89599	1.20628
CD311	0.561333	0.561433	1.25122	0.906327
CD312	0.595955	1.39462	0.491279	0.942949
CD313	-0.873016	-0.505477	-2.57648	-1.54098
CD314	-0.116273	-0.16551	-0.0405962	-0.103053
CD315	0.674277	1.12979	0.996958	1.06337
CD316	0.511057	-1.15664	2.81341	0.828385
CD317	0.812765	0.942747	1.49399	1.21837
CD318	0.0350193	-0.0674648	0.309034	0.120785
CD319	-1.15669	-3.15524	-1.18815	-2.1717
CD320	-1.36069	-1.73972	-3.52189	-2.63081
CD321	-1.38915	-1.86203	-3.47428	-2.66816
CD322	-1.07382	-1.88707	-2.05563	-1.97135
CD323	-1.28528	-1.57094	-3.12156	-2.34625
CD324	-1.35453	-1.77274	-3.46619	-2.61946
CD325	-1.26885	-1.52667	-3.09989	-2.31328
CD326	-1.43207	-3.70888	-1.76871	-2.7388
CD327	-0.581349	-0.00820539	-1.95746	-0.982833
CD328	-1.68926	-2.46867	-4.52756	-3.49811
CD329	1.34542	0.631342	3.35217	1.99176
CD330	-1.20341	-1.59285	-2.88822	-2.24053
CD331	0.998379	0.872866	2.12672	1.49979
CD332	-0.168057	0.158967	-0.593269	-0.217151
CD333	-0.770613	0.270763	-2.86083	-1.29503
CD334	-1.35424	-1.34402	-3.88295	-2.61348
CD335	-0.790397	-0.454335	-2.22347	-1.3389
CD336	1.01933	1.57766	1.53293	1.5553
CD337	0.89195	1.16513	1.5084	1.33676
CD338	0.436916	0.936139	0.591671	0.763905
CD339	0.877112	0.852562	1.75726	1.30491
CD340	1.20355	1.28975	2.34214	1.81594
CD341	-0.636373	-0.42012	-1.7213	-1.07071
CD342	0.877112	1.39107	1.21729	1.30418
CD343	1.54136	1.68451	2.74428	2.2144
CD344	-0.502251	-0.454202	-1.18472	-0.819461
CD345	-1.68808	-1.94388	-5.01038	-3.47713
CD346	-0.70382	-0.118442	-2.33981	-1.22913
CD347	-1.5397	-1.89768	-4.10419	-3.00094
CD348	-1.44572	-1.80035	-3.78947	-2.79491
CD349	-0.0460306	-0.495735	0.528617	0.016441
CD350	0.340979	0.612461	0.68962	0.651041
CD351	-0.288386	-0.261539	-0.62039	-0.440964
CD352	-0.3329	-0.477308	-0.640119	-0.558713
CD353	-0.980766	-0.6721	-2.7444	-1.70825
CD354	0.707049	0.630865	1.57632	1.10359
CD355	-0.035467	-0.237145	0.30404	0.0334475
CD356	0.905372	1.08037	1.6373	1.35884
CD357	1.01046	0.800251	2.27349	1.53687
CD358	0.623448	-0.503161	2.50063	0.998734
CD359	0.263607	0.973137	0.0313824	0.50226
CD360	1.37703	0.531895	3.5574	2.04465
CD361	1.14579	0.681583	2.70588	1.69373
CD362	1.15446	1.3791	2.03041	1.70476
CD363	0.201095	0.996919	-0.228862	0.384028
CD364	-1.29254	-1.32653	-3.40444	-2.36549
CD365	-1.74141	-2.14029	-5.23929	-3.68979
CD366	-1.43597	-2.19464	-3.30615	-2.7504
CD367	-1.57941	-3.08366	-3.08528	-3.08447
CD368	-0.267489	-0.0462393	-0.752088	-0.399164
CD369	-1.62765	-2.50961	-4.03095	-3.27028
CD370	-1.87	-3.58886	-4.17866	-3.88376
CD371	-1.1491	-1.23983	-3.0485	-2.14417
CD372	-0.897974	-1.24078	-1.90906	-1.57492
CD373	-0.561645	-0.77513	-1.13101	-0.95307
CD374	-0.922705	-1.1935	-2.02563	-1.60956
CD375	-1.31839	-1.26418	-3.678	-2.47109
CD376	-0.242088	0.0403028	-0.792865	-0.376281
CD377	1.05994	1.09565	2.14334	1.61949
CD378	-0.0393008	-0.349074	0.385866	0.018396
CD379	2.23215	1.87459	4.16842	3.0215
CD380	1.1668	1.80017	1.64319	1.72168
CD381	0.127258	0.427152	0.141236	0.284194
CD382	-0.221562	-0.125091	-0.528183	-0.326637
CD383	2.57173	2.38954	4.12746	3.2585
CD384	3.26539	2.75572	4.50623	3.63097
CD385	2.14264	1.43049	4.32203	2.87626
CD386	-0.0907339	0.069268	-0.18807	-0.059401
CD387	0.113273	0.968939	-0.433339	0.2678
CD388	-0.309961	-0.237163	-0.760862	-0.499013
CD389	2.40911	3.064	3.32218	3.19309
CD390	1.10439	0.509785	2.81287	1.66133
CD391	-1.01251	-1.43918	-2.16182	-1.8005
CD392	1.23334	0.636041	3.05015	1.8431
CD393	-1.44246	-1.95538	-3.59306	-2.77422
CD394	0.432088	1.29019	0.218895	0.754543
CD395	-0.513737	-1.34934	-0.330981	-0.84016
CD396	-0.554133	-0.590594	-1.2923	-0.941447
CD397	0.341342	0.442009	0.863769	0.652889
CD398	0.0601362	0.381343	-0.058093	0.161625
CD399	0.307438	0.201519	0.95464	0.578079
CD400	0.599253	1.04135	0.848747	0.945048
CD401	-0.274552	-0.635949	-0.207527	-0.421738
CD402	-0.317847	-0.621512	-0.405442	-0.513477
CD403	0.424184	-0.205918	1.67933	0.736706
CD404	-1.1432	-1.38526	-2.86285	-2.12405
CD405	-0.701914	-2.02743	-0.420934	-1.22418
CD406	-1.3596	-2.10862	-3.14643	-2.62752
CD407	-0.375345	-0.0518785	-1.20406	-0.627969
CD408	-0.354727	-0.611404	-0.569398	-0.590401
CD409	1.51115	1.04808	3.35534	2.20171
CD410	-0.343616	0.286048	-1.43255	-0.573251
CD411	-0.203933	0.231268	-0.82171	-0.295221
CD412	1.00614	0.746137	2.29752	1.52183
CD413	0.466487	1.2855	0.311175	0.798338
CD414	0.708842	0.866046	1.37043	1.11824
CD415	1.49526	1.17554	3.13153	2.15354
CD416	0.10427	-0.399791	0.915519	0.257864
CD417	-0.662365	-0.781351	-1.4822	-1.13178
CD418	-1.17675	-0.725479	-3.72464	-2.22506
CD419	-0.814473	-1.15076	-1.65477	-1.40277
CD420	-0.526565	-0.591292	-1.15691	-0.874101
CD421	1.18569	1.70409	1.83659	1.77034
CD422	0.334977	1.49183	-0.216998	0.637416
CD423	1.01156	1.62694	1.45887	1.5429
CD424	0.882964	1.06116	1.57504	1.3181
CD425	2.55074	3.03001	3.46929	3.24965
CD426	1.21036	1.84783	1.78598	1.8169
CD427	-0.84315	-1.02304	-1.92727	-1.47515
CD428	0.0273507	-0.514413	0.732262	0.108924
CD429	-0.345998	0.683037	-1.83941	-0.578187
CD430	-0.543839	-1.9681	0.143046	-0.912527
CD431	-0.71999	-0.562508	-1.94951	-1.25601
CD432	-0.937615	-1.14577	-2.17238	-1.65908
CD433	0.966108	0.449641	2.44626	1.44795
CD434	2.20878	2.05609	3.95884	3.00746
CD435	0.0394147	-0.534606	0.799651	0.132522
CD436	-0.22889	-0.227414	-0.444816	-0.336115
CD437	0.583478	0.797017	1.06969	0.933353
CD438	-0.558338	-2.37653	0.473232	-0.951649
CD439	-0.616471	-0.342237	-1.76026	-1.05125
CD440	-0.0822996	0.0820182	-0.181707	-0.0498444
CD441	-1.21494	-1.60295	-2.90169	-2.25232
CD442	-0.0963127	-0.937438	0.796251	-0.0705935
CD443	-1.08057	-2.77991	-1.21775	-1.99883
CD444	-0.997264	-0.850967	-2.65161	-1.75129
CD445	-1.42879	-2.13229	-3.3412	-2.73674
CD446	-0.187515	-0.382992	-0.124517	-0.253754
CD447	-0.426478	-1.2787	-0.123156	-0.700928
CD448	0.0495602	0.399219	-0.0875631	0.155828
CD449	0.0127646	-0.0897796	0.271566	0.0908932
CD450	0.373825	0.785132	0.576354	0.680743
CD451	-0.66082	-1.05888	-1.20366	-1.13127
CD452	0.230684	1.10256	-0.154668	0.473946
CD453	-0.591576	-0.630236	-1.37699	-1.00361
CD454	-0.416633	-0.194076	-1.17594	-0.685008
CD455	-0.3709	0.142061	-1.39408	-0.626009
CD456	-1.08435	-2.59751	-1.42485	-2.01118
CD457	-1.02994	-1.31705	-2.3963	-1.85668
CD458	-0.690691	-1.7823	-0.650514	-1.21641
CD459	-1.21124	-0.512912	-3.98651	-2.24971
CD460	-1.33984	-0.988167	-4.18874	-2.58845
CD461	-0.926591	-0.408821	-2.81696	-1.61289
CD462	-0.942648	-1.12865	-2.21668	-1.67267
CD463	0.238655	0.544902	0.426928	0.485915
CD464	-0.479738	-1.2913	-0.296391	-0.793845
CD465	0.230534	0.495857	0.444349	0.470103
CD466	-0.440907	-0.309487	-1.12661	-0.718048
CD467	0.0673153	0.0835752	0.285938	0.184757
CD468	-1.77335	-2.89363	-4.53848	-3.71605
CD469	-1.29359	-1.23383	-3.53168	-2.38275
CD470	0.114863	0.0972491	0.455124	0.276187
CD471	0.897555	1.30391	1.39656	1.35024
CD472	-0.309276	-0.113176	-0.88346	-0.498318
CD473	-0.935847	-1.01183	-2.2797	-1.64576
CD474	-0.355942	-0.610928	-0.576318	-0.593623
CD475	-0.80725	-1.64506	-1.08788	-1.36647
CD476	-0.237237	0.111536	-0.84143	-0.364947
CD477	-0.360888	0.112233	-1.32165	-0.604708
CD478	0.382619	0.791582	0.614753	0.703167
CD479	-1.27308	-2.87922	-1.75366	-2.31644
CD480	-1.39738	-1.64429	-3.73131	-2.6878
CD481	-0.782853	0.353473	-3.01354	-1.33003
CD482	-1.07961	-0.894454	-3.07195	-1.9832
CD483	0.380696	0.866306	0.524929	0.695617
CD484	-1.11069	-1.66887	-2.46292	-2.06589
CD485	-0.601249	-0.926834	-1.10008	-1.01346
CD486	-0.100141	-0.845074	0.689765	-0.0776545
CD487	-0.944693	-1.13239	-2.21835	-1.67537
CD488	-0.856883	-2.02549	-0.986391	-1.50594
CD489	-0.420414	0.346361	-1.73281	-0.693225
CD490	-0.401849	-0.0207077	-1.28746	-0.654084
CD491	-0.406795	0.0734165	-1.40286	-0.664722
CD492	-1.90807	-2.84729	-5.16196	-4.00462
CD493	-0.862391	-0.822107	-2.19419	-1.50815
CD494	-1.55362	-2.80141	-3.2175	-3.00945
CD495	-1.15915	-2.41482	-1.95289	-2.18385
CD496	0.00438371	0.567999	-0.400283	0.083858
CD497	-0.605197	-1.17116	-0.876132	-1.02365
CD498	-0.198403	0.387522	-0.934199	-0.273338
CD499	-0.83766	-1.62024	-1.29638	-1.45831
CD500	-1.34749	-1.63933	-3.55381	-2.59657
CD501	0.273587	1.27278	-0.244727	0.514027
CD502	-0.898622	-0.755487	-2.39528	-1.57538
CD503	-0.221015	-0.0246456	-0.62763	-0.326138
CD504	-0.0577965	-0.414159	0.387305	-0.013427
CD505	-1.8323	-2.03207	-5.64963	-3.84085
CD506	0.95848	-0.671959	3.53511	1.43158
CD507	-1.17448	-2.2078	-2.23312	-2.22046
CD508	-2.02138	-2.87127	-5.56549	-4.21838
CD509	-1.92863	-2.6438	-5.36667	-4.00523
CD510	-0.938203	-0.749457	-2.57057	-1.66001
CD511	-1.78025	-2.88354	-4.55455	-3.71904
CD512	-1.95709	-3.12873	-5.10438	-4.11655
CD513	-1.29926	-1.72871	-3.06676	-2.39773
CD514	-1.61821	-2.29603	-4.21589	-3.25596
CD515	-1.19658	-2.12131	-2.35508	-2.2382
CD516	-1.80121	-1.92518	-5.52244	-3.72381
CD517	-1.0482	-1.15352	-2.63809	-1.8958
CD518	-1.4451	-2.62582	-2.93038	-2.7781
CD519	-0.915872	-1.28755	-1.90171	-1.59463
CD520	-1.0837	-1.4227	-2.59026	-2.00648
CD521	-0.835178	-1.52354	-1.38816	-1.45585
CD522	-0.811667	-1.29691	-1.45184	-1.37437
CD523	-0.652175	-1.65133	-0.550354	-1.10084
CD524	-0.167464	0.439883	-0.86066	-0.210389
CD525	-1.81977	-1.86881	-5.7862	-3.8275
CD526	-0.849125	-1.48842	-1.47691	-1.48266
CD527	-1.2839	-0.506488	-4.17447	-2.34048
CD528	-0.397345	-1.05571	-0.246892	-0.651301
CD529	-0.872164	-0.732312	-2.33364	-1.53298
CD530	-0.872164	-2.21287	-0.861766	-1.53732
CD531	-1.16398	-1.07088	-3.32305	-2.19697
CD532	0.0595732	0.202296	0.117007	0.159652
CD533	-0.415246	-0.875088	-0.484255	-0.679671
CD534	-2.25848	-2.71849	-6.92937	-4.82393
CD535	-2.15956	-3.08873	-5.89161	-4.49017
CD536	-2.42543	-3.21946	-7.06559	-5.14253
CD537	-0.474999	0.217178	-1.79487	-0.788846
CD538	-0.998059	-1.24432	-2.28282	-1.76357
CD539	-0.474999	-1.45186	-0.127011	-0.789435
CD540	-0.939926	-1.94398	-1.38139	-1.66268
CD541	-1.26888	-1.06672	-3.56051	-2.31361
CD542	-1.1205	-1.97387	-2.20337	-2.08862
CD543	-2.08498	-3.15589	-5.76667	-4.46128
CD544	-0.0422663	0.012631	0.0218378	0.0172344
CD545	-1.21839	-1.05748	-3.44955	-2.25352
CD546	-0.114206	-0.881385	0.683302	-0.0990415
CD547	-0.837546	-0.450033	-2.46393	-1.45698
CD548	-0.504943	-0.513865	-1.15606	-0.834963
CD549	-0.926574	-0.896039	-2.32581	-1.61092
CD550	-0.648378	-1.13667	-1.05063	-1.09365
CD551	-1.28763	-2.16616	-2.54188	-2.35402
CD552	-0.0711332	-0.0304363	-0.0595703	-0.0450033
CD553	1.47697	1.20243	3.06274	2.13259
CD554	-1.30616	-0.418134	-4.40387	-2.411
CD555	-0.182195	-0.422299	-0.0604697	-0.241384
CD556	-0.653286	-0.213189	-1.99069	-1.10194
CD557	-0.100119	0.473294	-0.628173	-0.0774395
CD558	-0.0543853	0.0166206	-0.00219187	0.00721437
CD559	-1.10911	-1.50376	-2.62039	-2.06208
CD560	-0.362258	-1.11854	-0.115648	-0.617094
CD561	-0.587664	-0.324775	-1.65122	-0.987997
CD562	-0.0683311	-0.187388	0.117249	-0.0350695
CD563	1.98427	0.479043	4.92524	2.70214
CD564	1.15834	1.64098	1.78381	1.71239
CD565	0.0689896	-0.425499	0.804869	0.189685
CD566	0.223535	0.0174959	0.891696	0.454596
CD567	-0.420667	-0.137323	-1.25953	-0.698426
CD568	0.322456	0.394435	0.83806	0.616247
CD569	-1.35592	-0.922929	-4.31753	-2.62023
CD570	-0.267789	0.275461	-1.08234	-0.40344
CD571	0.621277	-0.305996	2.29061	0.992307
CD572	-0.772284	-0.348493	-2.25929	-1.30389
CD573	0.500353	1.24113	0.395786	0.818458
CD574	0.312404	-0.666664	1.86182	0.597578
CD575	-0.197037	-0.18017	-0.35804	-0.269105
CD576	-0.020829	0.192403	-0.0767944	0.0578043
CD577	0.791539	0.0369934	2.35286	1.19493
CD578	0.983215	0.313983	2.65388	1.48393
CD579	0.395857	-0.17921	1.60888	0.714835
CD580	0.560156	1.37808	0.420641	0.899361
CD581	-0.294288	-0.785326	-0.150795	-0.46806
CD582	-0.0321482	0.185395	-0.116918	0.0342385
CD583	0.432778	1.33124	0.184474	0.757857
CD584	0.037105	1.10286	-0.856644	0.123108
CD585	0.0766732	0.241489	0.184438	0.212964
CD586	-1.04815	-0.805	-2.98207	-1.89353
CD587	2.38439	1.62154	4.73212	3.17683
CD588	1.70801	2.49467	2.37517	2.43492
CD589	4.76643	3.75806	6.36239	5.06022
CD590	3.83657	2.33345	6.47782	4.40564
CD591	3.88231	3.20356	5.68277	4.44316
CD592	3.80317	2.38191	6.28757	4.33474
CD593	1.0239	1.5962	1.52897	1.56258
CD594	0.565142	0.647462	1.1833	0.915381
CD595	0.247377	0.262239	0.720526	0.491382
CD596	0.756439	1.05795	1.2266	1.14227
CD597	0.982737	1.22541	1.72705	1.47623
CD598	0.894928	1.06663	1.62446	1.34554
CD599	-0.870973	-0.942772	-2.11718	-1.52998
CD600	-1.03297	0.139951	-3.86234	-1.86119
CD601	-0.338397	-0.712052	-0.430145	-0.571098
CD602	-0.78232	-1.76961	-0.879098	-1.32435
CD603	-0.826835	-1.1579	-1.69893	-1.42841
CD604	-0.981381	-0.910275	-2.52559	-1.71793
CD605	-1.54401	-2.71894	-3.29685	-3.00789
CD606	-0.233311	0.0728785	-0.764403	-0.345762
CD607	-0.1196	-0.396021	0.168636	-0.113693
CD608	-1.11748	-1.01182	-3.14969	-2.08075
CD609	1.02293	1.09493	2.02333	1.55913
CD610	-0.589473	-0.159216	-1.84432	-1.00177
CD611	-0.0553017	-0.335633	0.309018	-0.0133075
CD612	-0.328811	-0.237734	-0.858325	-0.548029
CD613	-1.14863	-0.991169	-3.29217	-2.14167
CD614	-1.05093	-1.38238	-2.44113	-1.91176
CD615	0.568253	0.592087	1.23943	0.915759
CD616	-0.404896	-0.774472	-0.540179	-0.657326
CD617	-0.959619	-0.982394	-2.3937	-1.68805
CD618	-0.0198738	-0.324427	0.441892	0.0587325
CD619	-0.0903375	0.572315	-0.689989	-0.058837
CD620	-0.366096	0.293939	-1.53205	-0.619055
CD621	-1.60905	-2.9022	-3.568	-3.2351
CD622	-1.67213	-2.87953	-3.96431	-3.42192
CD623	-2.64277	-4.77891	-6.0934	-5.43616
CD624	-1.97506	-2.62973	-5.60973	-4.11973
CD625	-2.93953	-2.84697	-8.74929	-5.79813
CD626	-2.36085	-3.25726	-6.64671	-4.95198
CD627	-1.06004	-2.36702	-1.50157	-1.9343
CD628	-1.70532	-3.09045	-4.10856	-3.59951
CD629	1.3167	1.09301	2.83659	1.9648
CD630	-1.70707	-3.37687	-3.85487	-3.61587
CD631	-1.32623	-1.77965	-3.23175	-2.5057
CD632	-1.40909	-1.11516	-4.26865	-2.69191
CD633	-1.32623	-2.13663	-2.89192	-2.51428
CD634	-0.311075	-0.563605	-0.443053	-0.503329
CD635	-0.801951	-0.63006	-2.05385	-1.34196
CD636	-0.816789	-1.20687	-1.61378	-1.41033
CD637	-0.65357	-1.04716	-1.16079	-1.10397
CD638	-0.0551002	0.364671	-0.391197	-0.013263
CD639	-0.357372	-0.336961	-0.866792	-0.601877
CD640	-0.215156	0.65947	-1.28448	-0.312505
CD641	1.50728	1.50306	2.88345	2.19326
CD642	-0.500806	-0.552668	-1.07827	-0.815469
CD643	0.0284187	-1.22788	1.44942	0.11077
CD644	-1.64941	-1.74606	-4.94518	-3.34562
CD645	-1.2624	-2.20037	-2.41299	-2.30668
CD646	-2.20336	-3.1928	-6.16394	-4.67837
CD647	-0.79747	0.229341	-2.90998	-1.34032
CD648	0.492224	0.402076	1.21653	0.809303
CD649	1.02037	1.37548	1.74086	1.55817
CD650	-0.705794	-0.169791	-2.29942	-1.23461
CD651	-0.255705	-0.658951	-0.125239	-0.392095
CD652	-0.546334	-0.962684	-0.901164	-0.931924
CD653	0.0731389	-0.725434	1.1409	0.207733
CD654	-1.01274	-1.31162	-2.30761	-1.80961
CD655	-0.868086	-0.745372	-2.30485	-1.52511
CD656	-1.33918	-1.6327	-3.53888	-2.58579
CD657	-0.808733	-0.589087	-2.15886	-1.37397
CD658	-1.20017	-1.15382	-3.32321	-2.23852
CD659	-1.0352	-1.82685	-1.9041	-1.86547
CD660	-1.9057	-2.47648	-5.47056	-3.97352
CD661	-0.412782	-1.55124	0.194236	-0.678502
CD662	-1.22515	-0.591327	-3.94357	-2.26745
CD663	-1.0805	-0.376396	-3.62061	-1.9985
CD664	-0.414062	-0.166819	-1.1919	-0.67936
CD665	-0.942069	-0.819332	-2.50712	-1.66323
CD666	-0.843148	-0.870737	-2.07818	-1.47446
CD667	-0.987802	-0.776288	-2.71202	-1.74415
CD668	-0.473415	-1.4201	-0.155648	-0.787874
CD669	-1.75444	-2.87085	-4.53173	-3.70129
CD670	-0.917701	-1.22778	-1.98269	-1.60523
CD671	-1.36284	-2.17574	-3.09111	-2.63342
CD672	0.303969	0.259445	0.876676	0.56806
CD673	1.00601	0.715227	2.32339	1.51931
CD674	-1.95289	-3.59158	-4.5261	-4.05884
CD675	-1.20482	-1.55724	-2.93865	-2.24795
CD676	0.640053	0.515159	1.50431	1.00973
CD677	0.0712596	-0.0619019	0.453812	0.195955
CD678	-1.10489	-1.52257	-2.59894	-2.06075
CD679	-1.45759	-1.64035	-3.99002	-2.81519
CD680	-1.33767	-1.18514	-3.91363	-2.54939
CD681	-1.30799	-2.05939	-2.79901	-2.4292
CD682	-2.05484	-4.13858	-4.45254	-4.29556
CD683	-0.580927	-1.31799	-0.646791	-0.982391
CD684	-0.819347	0.286034	-3.13761	-1.42579
CD685	0.321592	0.150642	1.06958	0.610111
CD686	1.67186	1.46198	3.37566	2.41882
CD687	0.0993241	0.678281	-0.172771	0.252755
CD688	-0.54366	-0.607936	-1.21313	-0.910533
CD689	-0.217294	-2.43998	1.80567	-0.317155
CD690	0.42569	0.47407	1.00762	0.740845
CD691	0.218022	0.486235	0.384923	0.435579
CD692	-0.604666	-0.681246	-1.35816	-1.0197
CD693	-0.940997	-1.12739	-2.19803	-1.66271
CD694	-0.134794	0.410681	-0.718269	-0.153794
CD695	-0.401879	-0.25353	-1.05701	-0.65527
CD696	0.323007	1.68142	-0.444845	0.618287
CD697	0.021177	0.426917	-0.227953	0.099482
CD698	0.377942	1.16786	0.212108	0.689984
CD699	0.08118	-0.460783	0.908831	0.224024
CD700	-1.18497	-1.8561	-2.60459	-2.23034
CD701	-0.614957	-1.91198	-0.190093	-1.05104
CD702	-1.06505	-0.763901	-3.11638	-1.94014
CD703	2.5175	2.84743	3.63582	3.24162
CD704	-0.837524	-0.587793	-2.32594	-1.45687
CD705	-0.344655	-0.845119	-0.302571	-0.573845
CD706	-0.052839	-0.26508	0.283707	0.0093135
CD707	-0.669874	-0.664756	-1.65035	-1.15755
CD708	-1.02104	-1.72312	-1.93443	-1.82878
CD709	-0.384734	-0.959967	-0.337137	-0.648552
CD710	0.223627	0.713771	0.195909	0.45484
CD711	-0.98159	-1.55122	-1.88928	-1.72025
CD712	-0.19692	0.698252	-1.23136	-0.266554
CD713	0.168656	0.545407	0.141095	0.343251
CD714	1.59189	1.00283	3.53639	2.26961
CD715	1.02926	0.0208045	3.13875	1.57978
CD716	-1.11161	-1.22499	-2.91097	-2.06798
CD717	-0.0618331	-0.945321	0.900596	-0.0223625
CD718	-0.216379	0.823586	-1.45745	-0.316932
CD719	0.0865479	-0.324863	0.811212	0.243174
CD720	-0.841828	-0.159015	-2.77209	-1.46555
CD721	-0.264361	-0.143607	-0.6498	-0.396703
CD722	-1.27389	-1.65317	-2.98497	-2.31907
CD723	-1.72892	-3.36345	-3.92931	-3.64638
CD724	0.245762	0.262239	0.720526	0.491382
CD725	-1.65846	-2.24319	-4.55638	-3.39979
CD726	0.643283	0.778614	1.26551	1.02206
CD727	0.361359	-0.602458	1.93677	0.667156
CD728	-0.708791	-1.67788	-0.803428	-1.24065
CD729	0.839005	0.732072	1.81004	1.27106
CD730	0.617653	0.781983	1.14218	0.962082
CD731	0.819221	1.07045	1.39401	1.23223
CD732	1.4721	1.7932	2.45735	2.12527
CD733	0.045758	0.772264	-0.484744	0.14376
CD734	0.757987	1.67766	0.612867	1.14526
CD735	1.64124	2.22483	2.51127	2.36805
CD736	-0.159112	-0.446464	0.0671025	-0.189681
CD737	1.0512	1.67189	1.54097	1.60643
CD738	0.434832	0.761092	0.758441	0.759767
CD739	1.12605	1.63169	1.71762	1.67466
CD740	2.27969	2.57099	3.55035	3.06067
CD741	0.176412	-0.138921	0.843657	0.352368
CD742	1.497	0.480694	3.82896	2.15483
CD743	1.86795	0.798223	4.29736	2.54779
CD744	2.2638	1.81256	4.2855	3.04903
CD745	-0.497067	-0.676054	-0.949716	-0.812885
CD746	1.08939	1.2188	2.08789	1.65335
CD747	0.0964571	0.126201	0.37829	0.252246
CD748	-0.541581	-0.99084	-0.830187	-0.910513
CD749	-0.64057	-0.029591	-2.13701	-1.0833
CD750	-1.31323	-1.51711	-3.36401	-2.44056
CD751	-1.34785	-2.46609	-2.72968	-2.59789
CD752	-0.29884	-0.634088	-0.31771	-0.475899
CD753	0.935266	0.980758	1.83163	1.40619
CD754	1.17516	0.814671	2.67333	1.744
CD755	0.474041	0.374918	1.22548	0.800199
CD756	0.784422	1.1175	1.25922	1.18836
CD757	2.44751	2.35414	4.09504	3.22459
CD758	0.309603	0.190059	0.984476	0.587268
CD759	0.814211	0.386407	2.05718	1.22179
CD760	-0.73613	-0.789111	-1.74603	-1.26757
CD761	0.94005	0.905988	1.91207	1.40903
CD762	1.25043	0.995691	2.7457	1.8707
CD763	0.884425	0.990526	1.64606	1.31829
CD764	0.176428	0.656941	0.0488203	0.352881
CD765	0.288968	0.890347	0.17071	0.530528
CD766	-0.121553	-0.203448	-0.0286676	-0.116058
CD767	-0.746222	-1.94504	-0.600184	-1.27261
CD768	1.47576	2.2652	1.99241	2.1288
CD769	0.812997	1.31481	1.12499	1.2199
CD770	0.73386	1.38957	0.858938	1.12425
CD771	-1.02061	-1.56212	-2.08602	-1.82407
CD772	-1.69822	-3.32791	-3.77724	-3.55258
CD773	-0.152506	0.000116743	-0.366725	-0.183304
CD774	-0.12283	0.0785552	-0.311614	-0.116529
CD775	-0.205418	-0.78363	0.191868	-0.295881
CD776	-1.63778	-2.80841	-3.81274	-3.31058
CD777	0.874806	0.894188	1.70651	1.30035
CD778	1.1741	1.32349	2.15634	1.73992
CD779	1.1741	0.979312	2.49057	1.73494
CD780	1.1741	1.21262	2.23942	1.72602
CD781	-1.1219	-2.29599	-1.88632	-2.09116
CD782	-1.12685	-1.70503	-2.49393	-2.09948
CD783	0.326448	-0.77526	2.02383	0.624285
CD784	0.692454	1.2358	0.93988	1.08784
CD785	3.10612	2.35605	4.80214	3.5791
CD786	0.514397	0.456534	1.22647	0.841502
CD787	-0.271121	-0.0908724	-0.748283	-0.419578
CD788	0.0701549	0.0342874	0.356848	0.195568
CD789	1.9718	2.31968	3.06158	2.69063
CD790	-1.31227	-1.22668	-3.65382	-2.44025
CD791	-0.0386758	0.134851	-0.0779407	0.0284551
CD792	-1.28542	-1.61313	-3.08652	-2.34983
CD793	1.40155	1.36837	2.77628	2.07233
CD794	-0.348123	-0.322407	-0.845874	-0.58414
CD795	0.496429	-0.81295	2.43898	0.813015
CD796	0.744211	0.867152	1.40864	1.1379
CD797	0.411607	0.41835	1.03402	0.726185
CD798	1.69263	1.69374	3.15599	2.42487
CD799	2.1291	1.56527	4.14923	2.85725
CD800	1.41071	1.56434	2.61057	2.08745
CD801	0.62056	0.679616	1.29038	0.984998
CD802	-0.0384722	0.224546	-0.166869	0.0288385
CD803	-0.445266	-0.927666	-0.530232	-0.728949
CD804	0.426455	0.445232	1.04961	0.747421
CD805	-0.143558	0.125212	-0.453532	-0.16416
CD806	-0.617158	-0.748741	-1.36084	-1.05479
CD807	-1.15394	-0.880443	-3.44989	-2.16517
CD808	-0.276079	-0.0706568	-0.77458	-0.422618
CD809	-0.355216	-0.533033	-0.648756	-0.590894
CD810	0.208632	0.836506	-0.0182032	0.409151
CD811	0.569851	0.488347	1.34697	0.917659
CD812	0.30893	0.487448	0.67907	0.583259
CD813	1.21283	1.87085	1.7767	1.82377
CD814	-0.843495	-1.60277	-1.35272	-1.47775
CD815	0.822098	-0.163029	2.63799	1.23748
CD816	2.22304	2.68174	3.35549	3.01862
CD817	0.999686	0.753535	2.24853	1.50103
CD818	1.32734	1.05529	2.90312	1.97921
CD819	2.70234	2.31629	4.34789	3.33209
CD820	2.33633	2.4544	3.85907	3.15673
CD821	0.896391	0.795437	1.90453	1.34998
CD822	-0.379684	-0.0310326	-1.24049	-0.635761
CD823	0.164949	0.437494	0.23567	0.336582
CD824	1.09853	1.78379	1.52964	1.65671
CD825	0.537657	0.386996	1.34467	0.865833
CD826	-0.672901	-1.04712	-1.27668	-1.1619
CD827	-0.154787	0.19468	-0.561301	-0.18331
CD828	-0.0832764	0.0642834	-0.172718	-0.0542173
CD829	0.0712694	0.439521	-0.036761	0.20138
CD830	0.76744	1.11754	1.21216	1.16485
CD831	-0.798614	-2.37023	-0.31048	-1.34035
CD832	-0.142011	-1.42783	1.10146	-0.163185
CD833	0.560325	0.703972	1.10393	0.903951
CD834	1.50049	0.950335	3.37126	2.1608
CD835	-0.537274	-0.330269	-1.47467	-0.90247
CD836	1.48651	1.63494	2.66764	2.15129
CD837	0.419192	0.971955	0.488542	0.730248
CD838	-0.222572	-1.25921	0.604011	-0.327599
CD839	-0.195828	0.557421	-1.08877	-0.265674
CD840	0.892298	1.73664	0.951699	1.34417
CD841	0.625213	0.769691	1.23989	1.00479
CD842	0.244368	0.765882	0.207617	0.48675
CD843	-0.494188	-0.700425	-0.905943	-0.803184
CD844	-1.27193	-1.04441	-3.5861	-2.31526
CD845	0.158688	0.119868	0.549277	0.334572
CD846	-1.10459	-1.94367	-2.16614	-2.05491
CD847	-0.678017	-1.74509	-0.633288	-1.18919
CD848	-0.980944	-1.47127	-1.96438	-1.71782
CD849	-2.06412	-3.93542	-4.81941	-4.37742
CD850	-1.49533	-2.2698	-3.46869	-2.86924
CD851	-1.00073	-1.11087	-2.43518	-1.77303
CD852	-0.306447	-0.282804	-0.713474	-0.498139
CD853	-0.069037	0.0515875	-0.13685	-0.0426313
CD854	-1.35328	-2.03091	-3.18398	-2.60744
CD855	-1.51528	-2.76829	-3.14365	-2.95597
CD856	0.0414963	-0.0265208	0.292556	0.133018
CD857	-0.303507	-0.8573	-0.12446	-0.49088
CD858	-0.487729	-0.626934	-0.967602	-0.797268
CD859	0.112582	0.402305	0.132881	0.267593
CD860	0.112582	0.482456	0.049962	0.266209
CD861	0.832196	1.13405	1.37031	1.25218
CD862	-0.201524	-0.972801	0.404829	-0.283986
CD863	0.268349	0.475248	0.543936	0.509592
CD864	-1.71852	-3.47516	-3.77616	-3.62566
CD865	-1.62949	-2.46193	-4.11067	-3.2863
CD866	-0.328686	-0.410696	-0.678174	-0.544435
CD867	-0.491905	-0.291148	-1.30902	-0.800084
CD868	-1.31781	-1.66807	-3.25325	-2.46066
CD869	-2.40472	-4.63156	-5.38262	-5.00709
CD870	-1.04951	-1.27162	-2.5454	-1.90851
CD871	-0.82732	-2.02938	-0.833473	-1.43143
CD872	-1.05484	-0.990343	-2.84364	-1.91699
CD873	-0.0507933	0.24247	-0.222087	0.0101915
CD874	0.461714	-0.0298497	1.60491	0.78753
CD875	0.516121	0.932766	0.755187	0.843977
CD876	-1.39377	-1.2823	-4.06204	-2.67217
CD877	-1.64229	-2.70176	-3.93184	-3.3168
CD878	-1.02127	-1.11104	-2.5579	-1.83447
CD879	-0.527062	-0.276689	-1.47266	-0.874675
CD880	-1.4977	-2.17829	-3.59752	-2.8879
CD881	0.188822	-0.172412	0.929934	0.378761
CD882	-0.137616	-0.458369	0.149382	-0.154494
CD883	1.14462	2.08702	1.28575	1.68639
CD884	-0.318096	-0.460149	-0.572936	-0.516543
CD885	-0.257524	-0.697959	-0.0905782	-0.394269
CD886	1.56756	1.62704	2.85412	2.24058
CD887	-0.0646289	-0.436613	0.38016	-0.0282265
CD888	1.64375	1.24876	3.53673	2.39275
CD889	3.13745	1.48555	5.69661	3.59108
CD890	0.575408	0.784383	1.06226	0.923322
CD891	0.329174	0.872092	0.397756	0.634924
CD892	2.10358	1.63288	3.96953	2.8012
CD893	1.2986	1.44853	2.38439	1.91646
CD894	1.23924	2.23217	1.48421	1.85819
CD895	-0.392997	-0.136225	-1.164	-0.650112
CD896	0.824945	0.79378	1.69331	1.24354
CD897	-1.0063	-1.30594	-2.29256	-1.79925
CD898	-0.985302	-0.251027	-3.18971	-1.72037
CD899	-0.179099	1.00622	-1.48639	-0.240085
CD900	0.185675	-0.23727	0.985162	0.373946
CD901	-0.317601	-0.307209	-0.718826	-0.513018
CD902	-0.114814	-0.620251	0.414491	-0.10288
CD903	-2.2232	-3.48353	-6.14202	-4.81278
CD904	-1.59506	-2.35811	-3.95473	-3.15642
CD905	-0.459132	-0.322608	-1.18597	-0.754289
CD906	-0.879545	-0.83177	-2.28858	-1.56018
CD907	-0.533322	-1.20305	-0.578509	-0.890779
CD908	-0.325589	-1.09316	0.0173535	-0.537903
CD909	0.255548	0.487379	0.505619	0.496499
CD910	0.0861737	1.26808	-0.7839	0.24209
CD911	0.437342	0.805752	0.726526	0.766139
CD912	1.94003	1.58114	3.67224	2.62669
CD913	1.18824	1.29358	2.2552	1.77439
CD914	-0.0532169	-0.380664	0.397946	0.008641
CD915	-0.315172	-0.290941	-0.717903	-0.504422
CD916	-0.0151864	0.545069	-0.413877	0.065596
CD917	1.21143	1.11098	2.53462	1.8228
CD918	-0.292933	0.225129	-1.15963	-0.467251
CD919	1.15863	1.30535	2.13035	1.71785
CD920	0.466184	1.35682	0.236487	0.796654
CD921	0.98179	-0.155272	3.09919	1.47196
CD922	1.75152	2.77347	2.12886	2.45117
CD923	2.0285	1.96933	3.53973	2.75453
CD924	1.89739	1.16215	4.0019	2.58202
CD925	-0.929944	-0.49671	-2.75281	-1.62476
CD926	-0.445233	0.283726	-1.73887	-0.727572
CD927	-1.76538	-2.26085	-5.16498	-3.71292
CD928	0.527968	0.46099	1.24509	0.85304
CD929	-0.4464	-0.888548	-0.601241	-0.744895
CD930	-1.63345	-2.76204	-3.83234	-3.29719
CD931	3.67055	3.62031	4.93335	4.27683
CD932	-0.0624867	-0.378405	0.325947	-0.026229
CD933	0.806796	0.7494	1.665	1.2072
CD934	1.24205	0.681321	3.0556	1.86846
CD935	2.07793	1.29242	4.23579	2.7641
CD936	2.09771	2.22529	3.35523	2.79026
CD937	-0.52881	-2.07527	0.318314	-0.878478
CD938	-0.260505	-0.163483	-0.629425	-0.396454
CD939	-0.766219	-0.659037	-1.91874	-1.28889
CD940	-1.0766	-2.08062	-1.8774	-1.97901
CD941	-0.0261341	-0.330652	0.412215	0.0407815
CD942	-0.17584	-0.289614	-0.186405	-0.23801
CD943	1.16575	1.36523	2.07419	1.71971
CD944	0.789856	0.132429	2.24589	1.18916
CD945	0.592014	0.543565	1.3356	0.939582
CD946	-1.35954	-1.54575	-3.69487	-2.62031
CD947	-1.62822	-2.98213	-3.57158	-3.27685
CD948	-1.29311	-1.41786	-3.32061	-2.36924
CD949	-1.30795	-1.61032	-3.24649	-2.42841
CD950	-1.282	-1.64434	-3.02534	-2.33484
CD951	-1.05943	-0.818346	-3.03412	-1.92623
CD952	0.405021	0.713292	0.723333	0.718313
CD953	2.19054	1.52945	4.39396	2.9617
CD954	1.43007	1.06501	3.13731	2.10116
CD955	0.895946	1.06912	1.62449	1.34681
CD956	-0.192181	-0.679972	0.161375	-0.259298
CD957	0.14134	0.145665	0.473581	0.309623
CD958	-0.248613	-0.411961	-0.362064	-0.387012
CD959	1.37369	1.10835	2.97987	2.04411
CD960	0.22248	-0.34017	1.24768	0.453755
CD961	0.206422	-0.223637	1.03426	0.405311
CD962	0.641673	1.13421	0.899818	1.01701
CD963	-0.949239	-1.01833	-2.33705	-1.67769
CD964	-0.500896	-0.756512	-0.876499	-0.816505
CD965	-1.18345	-2.27199	-2.18129	-2.22664
CD966	-0.0801644	-1.91747	1.82223	-0.04762
CD967	0.868254	1.05775	1.51402	1.28588
CD968	-1.33646	-2.35058	-2.74475	-2.54766
CD969	3.11406	2.73837	4.4359	3.58713
CD970	1.63147	1.54243	3.06691	2.30467
CD971	2.49086	2.23835	4.21123	3.22479
CD972	1.23579	2.23418	1.46162	1.8479
CD973	2.02715	2.84587	2.65032	2.7481
CD974	0.216905	0.514816	0.349861	0.432339
CD975	0.0883078	0.260793	0.225838	0.243315
CD976	0.00575816	-0.217883	0.387817	0.084967
CD977	-0.0993276	0.34177	-0.494162	-0.076196
CD978	0.316417	0.510894	0.703374	0.607134
CD979	0.0641695	0.531576	-0.179498	0.176039
CD980	0.951549	0.611026	2.23055	1.42079
CD981	-1.31028	-1.36497	-3.51327	-2.43912
CD982	1.117	1.62972	1.71723	1.67348
CD983	0.173532	0.905177	-0.201094	0.352042
CD984	-1.50744	-1.89267	-3.99488	-2.94378
CD985	-1.09197	-0.463299	-3.59146	-2.02738
CD986	-1.58163	-1.48108	-4.73567	-3.10838
CD987	0.0468357	0.677385	-0.381627	0.147879
CD988	-1.57668	-2.27395	-3.89268	-3.08331
CD989	-1.50249	-2.04373	-3.80081	-2.92227
CD990	0.306939	1.16031	-0.0145897	0.57286
CD991	0.659326	0.78543	1.31293	1.04918
CD992	1.59907	1.40623	3.1444	2.27531
CD993	1.50388	2.17651	2.14952	2.16302
CD994	0.519618	1.54041	0.154801	0.847606
CD995	0.634185	1.04336	0.9725	1.00793
CD996	2.62744	2.63639	3.90547	3.27093
CD997	2.55324	1.08222	5.42957	3.2559
CD998	3.34461	2.25102	5.11443	3.68273
CD999	-0.191802	-0.14567	-0.370859	-0.258265
CD1000	0.675462	1.14819	0.990769	1.06948
CD1001	-0.887484	-1.06841	-2.07499	-1.5717
CD1002	-0.707928	-0.977725	-1.50146	-1.23959
CD1003	-0.292462	0.165117	-1.08019	-0.457537
CD1004	1.49818	1.39801	2.91342	2.15571
CD1005	1.48829	2.06126	2.24267	2.15197
CD1006	2.76211	2.50691	4.24529	3.3761
CD1007	2.18465	2.49706	3.37911	2.93809
CD1008	0.219853	-0.294226	1.18682	0.446297
CD1009	2.74233	3.1742	3.574	3.3741
CD1010	0.179645	-0.218902	0.941236	0.361167
CD1011	-0.322279	0.281039	-1.33987	-0.529416
CD1012	-0.575843	-0.167725	-1.77209	-0.969908
CD1013	-0.532547	-0.740433	-1.03493	-0.887682
CD1014	0.957587	1.10416	1.74429	1.42423
CD1015	1.85776	1.64584	3.43415	2.53999
CD1016	0.115543	0.75601	-0.200955	0.277527
CD1017	1.00705	2.25804	0.794455	1.52625
CD1018	-0.0612951	-1.34783	1.30569	-0.02107
CD1019	-0.299306	-0.57986	-0.374655	-0.477258
CD1020	-0.660366	-0.833052	-1.41144	-1.12225
CD1021	-0.546608	0.653734	-2.51917	-0.932718
CD1022	-0.379662	0.21481	-1.48027	-0.63273
CD1023	-1.35281	-2.31628	-2.89082	-2.60355
CD1024	1.22795	1.41853	2.25208	1.8353
CD1025	-0.536564	-0.00982419	-1.7849	-0.897362
CD1026	-0.703099	0.147647	-2.60409	-1.22822
CD1027	-0.0316576	0.188221	-0.118881	0.03467
CD1028	-0.254229	0.122719	-0.90376	-0.39052
CD1029	-0.0634219	0.54146	-0.596146	-0.027343
CD1030	0.213555	0.201621	0.662137	0.431879
CD1031	-0.666725	-1.29625	-1.00836	-1.1523
CD1032	-0.36109	-0.305375	-0.910921	-0.608148
CD1033	0.0510196	0.992309	-0.677243	0.157533
CD1034	0.205566	-0.0146655	0.812977	0.399156
CD1035	3.04831	2.0131	5.11055	3.56182
CD1036	-1.29386	-1.95149	-2.81569	-2.38359
CD1037	2.14525	1.35204	4.43096	2.8915
CD1038	-0.693317	-1.14352	-1.29991	-1.22172
CD1039	0.661896	0.533527	1.5729	1.05321
CD1040	0.335458	0.458263	0.820388	0.639325
CD1041	-0.609234	-1.47448	-0.577406	-1.02594
CD1042	-1.30194	-1.12287	-3.67809	-2.40048
CD1043	-1.70135	-2.8063	-4.38697	-3.59664
CD1044	1.41112	1.17626	3.00041	2.08833
CD1045	1.4343	1.05578	3.14675	2.10127
CD1046	-1.70072	-2.60843	-4.49909	-3.55376
CD1047	1.22445	2.35828	1.30312	1.8307
CD1048	0.457816	0.239167	1.30897	0.774069
CD1049	0.848775	1.95443	0.608753	1.28159
CD1050	2.43029	2.06624	4.32619	3.19622
CD1051	1.58573	2.27304	2.26133	2.26719
CD1052	-0.121649	0.367256	-0.600074	-0.116409
CD1053	-0.355331	-0.981002	-0.203994	-0.592498
CD1054	1.81425	2.31334	2.73152	2.52243
CD1055	-2.06	-3.21241	-5.46788	-4.34014
CD1056	-1.39704	-2.06283	-3.28659	-2.67471
CD1057	-1.32658	-1.63286	-3.40596	-2.51941
CD1058	-0.578047	-0.387494	-1.56341	-0.975452
CD1059	-1.23848	-1.59152	-2.97921	-2.28537
CD1060	-0.857638	-0.99121	-2.02318	-1.5072
CD1061	2.08171	1.99647	3.55438	2.77542
CD1062	-0.0982665	0.153348	-0.299344	-0.072998
CD1063	0.266537	0.18588	0.831523	0.508702
CD1064	0.411191	0.514467	0.932833	0.72365
CD1065	1.39918	1.64753	2.48691	2.06722
CD1066	0.780924	1.15484	1.21913	1.18698
CD1067	0.222038	0.734424	0.17246	0.453442
CD1068	1.78498	1.75877	3.20904	2.48391
CD1069	-0.376432	-0.87863	-0.385743	-0.632186
CD1070	-0.137803	0.0411457	-0.356028	-0.157441
CD1071	-1.24603	-1.63705	-2.93902	-2.28803
CD1072	-0.662402	-0.498927	-1.77275	-1.13584
CD1073	-1.50323	-1.67991	-4.1857	-2.93281
CD1074	-0.238272	-0.72621	-0.0113215	-0.368766
CD1075	-1.19164	-1.08796	-3.38378	-2.23587
CD1076	-0.0321545	0.514589	-0.446643	0.033973
CD1077	1.77809	1.37522	3.58734	2.48128
CD1078	1.54563	2.19938	2.23655	2.21796
CD1079	0.7991	0.683788	1.72807	1.20593
CD1080	0.328671	1.08223	0.183335	0.632783
CD1081	-1.36782	-0.433957	-4.84035	-2.63715
CD1082	-0.907837	-1.82448	-1.35339	-1.58893
CD1083	-0.843474	-0.800421	-2.15165	-1.47604
CD1084	0.140786	0.496069	0.115291	0.30568
CD1085	-1.60394	-2.36649	-3.98458	-3.17553
CD1086	0.677535	0.350697	1.78877	1.06973
CD1087	-0.622052	-1.08853	-1.02406	-1.05629
CD1088	-0.0631507	0.328916	-0.381802	-0.026443
CD1089	-0.963164	-1.47299	-1.92626	-1.69962
CD1090	-1.41203	-2.76755	-2.62922	-2.69839
CD1091	-1.18574	-0.750496	-3.71214	-2.23132
CD1092	1.01256	1.62403	1.46981	1.54692
CD1093	-1.66656	-1.76044	-5.08073	-3.42058
CD1094	-0.913404	-1.86197	-1.32717	-1.59457
CD1095	-1.88405	-2.20718	-5.63529	-3.92123
CD1096	-1.31525	-2.33117	-2.58006	-2.45561
CD1097	-1.3536	-2.11973	-3.10126	-2.61049
CD1098	-2.1966	-4.35549	-4.92149	-4.63849
CD1099	-1.57219	-1.85411	-4.26967	-3.06189
CD1100	-2.34993	-3.88533	-5.95272	-4.91903
CD1101	-1.63154	-2.13739	-4.45316	-3.29528
CD1102	-2.72335	-4.60477	-6.64114	-5.62296
CD1103	-2.83589	-3.46813	-7.84054	-5.65433
CD1104	-2.90141	-4.35217	-7.09667	-5.72442
CD1105	-2.36724	-3.6035	-6.39716	-5.00033
CD1106	-1.16252	-2.1445	-2.24291	-2.19371
CD1107	0.217363	0.606924	0.261421	0.434173
CD1108	0.198923	0.318465	0.445696	0.38208
CD1109	2.69789	1.42395	5.22847	3.32621
CD1110	2.96992	3.13879	3.67343	3.40611
CD1111	-0.0273748	0.217757	-0.136531	0.040613
CD1112	-0.588261	-0.622453	-1.37033	-0.996391
CD1113	-0.201252	-0.617519	0.0580897	-0.279715
CD1114	-1.62829	-1.65471	-4.90478	-3.27975
CD1115	-1.73711	-3.31258	-4.02967	-3.67112
CD1116	0.408444	0.51735	0.921197	0.719274
CD1117	-0.666063	-1.51907	-0.773433	-1.14625
CD1118	-0.360197	-0.445773	-0.76352	-0.604646
CD1119	-0.883257	-0.908472	-2.22742	-1.56795
CD1120	-0.30579	-1.14129	0.146372	-0.497459
CD1121	-0.77939	-0.802399	-1.8241	-1.31325
CD1122	-1.36797	-1.54398	-3.73321	-2.6386
CD1123	1.76132	2.48548	2.43754	2.46151
CD1124	2.19041	2.58384	3.33908	2.96146
CD1125	-0.187414	-0.344364	-0.156276	-0.25032
CD1126	2.10138	2.81387	2.77104	2.79245
CD1127	0.350484	1.04726	0.274993	0.661126
CD1128	-0.168849	0.343349	-0.780516	-0.218583
CD1129	1.27104	0.546755	3.24221	1.89448
CD1130	-0.463799	0.0351985	-1.54713	-0.755966
CD1131	-0.556359	-0.245451	-1.64016	-0.942805
CD1132	0.824803	0.849156	1.63509	1.24212
CD1133	1.02637	1.39642	1.74226	1.56934
CD1134	0.770396	1.1952	1.13627	1.16573
CD1135	0.439012	0.704251	0.833315	0.768783
CD1136	0.819857	1.30404	1.16806	1.23605
CD1137	1.90941	1.46196	3.75604	2.609
CD1138	-1.12353	-1.90752	-2.28276	-2.09514
CD1139	-0.0601384	-0.523277	0.48627	-0.0185035
CD1140	1.9026	1.77913	3.4108	2.59497
CD1141	2.74221	3.15744	3.58311	3.37027
CD1142	1.62563	0.833855	3.7721	2.30298
CD1143	2.98951	3.67615	3.2578	3.46698
CD1144	2.70264	2.52427	4.18659	3.35543
CD1145	-0.572714	-0.288013	-1.63592	-0.961966
CD1146	-0.660523	0.0774616	-2.32304	-1.12279
CD1147	-0.721095	0.698543	-3.21813	-1.25979
CD1148	-1.07104	-1.07667	-2.83709	-1.95688
CD1149	0.823286	1.12975	1.35305	1.2414
CD1150	-1.15018	-1.53212	-2.78075	-2.15644
CD1151	-0.507196	-0.521717	-1.15166	-0.836688
CD1152	1.96087	2.5549	2.80567	2.68029
CD1153	0.294061	0.713971	0.392159	0.553065
CD1154	0.0908478	-1.02156	1.51821	0.248325
CD1155	-0.47178	0.141843	-1.69194	-0.775049
CD1156	-0.130504	-0.0506168	-0.241198	-0.145907
CD1157	1.50663	1.01459	3.32222	2.1684
CD1158	2.07973	1.21759	4.32873	2.77316
CD1159	0.651549	0.438844	1.61995	1.0294
CD1160	-1.27862	-2.13857	-2.51699	-2.32778
CD1161	-0.23379	-0.525287	-0.170961	-0.348124
CD1162	-0.027276	-0.206588	0.287842	0.040627
CD1163	0.237951	0.0237955	0.944251	0.484023
CD1164	-0.156513	-0.0855861	-0.286122	-0.185854
CD1165	-0.622659	-1.29517	-0.817957	-1.05656
CD1166	-1.06658	-0.643768	-3.26038	-1.95207
CD1167	-1.4128	-2.48071	-2.91675	-2.69873
CD1168	1.18981	0.984269	2.57168	1.77797
CD1169	1.25105	1.32243	2.42521	1.87382
CD1170	1.97129	2.15249	3.22445	2.68847
CD1171	-0.531264	-0.175888	-1.58501	-0.880449
CD1172	-0.303747	-0.15047	-0.831962	-0.491216
CD1173	0.666894	1.03623	1.08851	1.06237
CD1174	-0.686476	-1.13648	-1.27304	-1.20476
CD1175	-1.12545	-1.05864	-3.13897	-2.09881
CD1176	1.32161	1.65355	2.28906	1.97131
CD1177	-0.998076	-0.994796	-2.53269	-1.76374
CD1178	1.01008	-0.289569	3.34593	1.52818
CD1179	1.63328	1.50792	3.12982	2.31887
CD1180	1.76843	1.05646	3.90363	2.48005
CD1181	1.8933	2.91751	2.19007	2.55379
CD1182	1.5607	1.40468	3.06329	2.23399
CD1183	1.63489	1.59944	3.09754	2.34849
CD1184	-1.14322	-1.66485	-2.60168	-2.13327
CD1185	-0.381528	-0.783583	-0.505849	-0.644716
CD1186	0.4463	0.0660303	1.47829	0.77216
CD1187	0.960687	0.705503	2.1602	1.43285
CD1188	1.57894	1.78185	2.72345	2.25265
CD1189	-1.82989	-2.23334	-5.4292	-3.83127
CD1190	0.708638	0.263417	1.9684	1.11591
CD1191	-0.252111	0.176239	-0.954154	-0.388958
CD1192	-1.02247	-1.28753	-2.38985	-1.83869
CD1193	-0.547653	-0.941507	-0.924796	-0.933152
CD1194	1.08424	0.711729	2.59072	1.65122
CD1195	1.40573	2.55788	1.60556	2.08172
CD1196	2.1872	1.51205	4.39642	2.95424
CD1197	1.37834	1.13675	2.95621	2.04648
CD1198	2.19443	2.42406	3.54543	2.98475
CD1199	0.656216	0.877914	1.20851	1.04321
CD1200	0.562242	0.500092	1.31686	0.908476
CD1201	1.47231	0.67064	3.58054	2.12559
CD1202	0.859003	1.16403	1.40274	1.28338
CD1203	0.811618	0.337471	2.08408	1.21078
CD1204	0.212905	0.48838	0.360718	0.424549
CD1205	2.89365	3.34805	3.45625	3.40215
CD1206	-0.691081	-0.085108	-2.35195	-1.21853
CD1207	-1.07116	-1.95834	-1.98035	-1.96934
CD1208	-1.16218	-2.67023	-1.7115	-2.19087
CD1209	2.28866	1.49378	4.71322	3.1035
CD1210	1.50943	1.95213	2.43837	2.19525
CD1211	0.0346333	0.272042	-0.0418442	0.115099
CD1212	-0.623189	-1.94579	-0.172265	-1.05903
CD1213	0.19934	-0.332222	1.09813	0.382954
CD1214	0.343994	0.156188	1.15333	0.654759
CD1215	-0.323719	-0.239046	-0.824709	-0.531878
CD1216	-0.986347	-1.63353	-1.83395	-1.73374
CD1217	-0.586937	-0.483615	-1.48943	-0.986522
CD1218	-0.783559	-0.0921211	-2.57067	-1.3314
CD1219	1.1919	0.736271	2.84	1.78814
CD1220	1.64072	2.10052	2.61697	2.35874
CD1221	-0.934586	-1.97007	-1.3062	-1.63813
CD1222	1.29466	1.25992	2.55342	1.90667
CD1223	0.132182	-0.313099	0.90399	0.295446
CD1224	-0.91143	-1.06285	-2.12188	-1.59237
CD1225	3.46792	3.234	4.48836	3.86118
CD1226	0.171941	0.534066	0.160905	0.347486
CD1227	1.39639	2.04226	2.07244	2.05735
CD1228	-0.130975	0.342101	-0.634987	-0.146443
CD1229	0.881742	1.3146	1.30108	1.30784
CD1230	-1.412	-1.68128	-3.7125	-2.69689
CD1231	-0.414117	0.30179	-1.66069	-0.67945
CD1232	1.55314	2.33069	2.12595	2.22832
CD1233	0.95778	0.632478	2.21983	1.42615
CD1234	2.43292	2.18627	4.25976	3.22302
CD1235	0.30985	0.929575	0.251263	0.590419
CD1236	2.32852	2.65917	3.64452	3.15184
CD1237	0.47498	-0.0574793	1.65886	0.80069
CD1238	3.39686	2.03019	5.53794	3.78407
CD1239	1.15753	1.75886	1.65128	1.70507
CD1240	2.12791	1.90385	3.72119	2.81252
CD1241	1.85094	1.20839	3.86964	2.53902
CD1242	1.81821	1.57977	3.48374	2.53175
CD1243	0.710295	1.95783	0.279629	1.11873
CD1244	1.02311	1.58946	1.53211	1.56079
CD1245	1.76781	2.00943	2.94034	2.47489
CD1246	1.24093	1.19295	2.53258	1.86277
CD1247	-0.0747136	-0.0202911	-0.0723822	-0.0463367
CD1248	1.62177	1.8254	2.77458	2.29999
CD1249	0.489134	0.952036	0.665522	0.808779
CD1250	0.846484	2.03277	0.525871	1.27932
CD1251	0.663481	1.30413	0.803418	1.05377
CD1252	0.411461	-0.223618	1.67581	0.726096
CD1253	0.248242	-0.0885575	1.07422	0.492831
CD1254	-0.580815	-0.453495	-1.50879	-0.981143
CD1255	1.65287	0.586739	4.22974	2.40824
CD1256	-0.0497844	-0.259525	0.280965	0.01072
CD1257	0.283743	0.846651	0.205578	0.526115
CD1258	0.962568	1.28185	1.60576	1.44381
CD1259	0.442016	0.889822	0.650631	0.770227
CD1260	1.61084	0.388827	4.17395	2.28139
CD1261	0.725499	0.113989	2.13157	1.12278
CD1262	0.316198	-0.228681	1.44005	0.605684
CD1263	-0.356462	-0.283783	-0.916819	-0.600301
CD1264	2.50112	1.47213	4.99279	3.23246
CD1265	0.92334	1.0322	1.74082	1.38651
CD1266	-1.2233	-1.78119	-2.73744	-2.25931
CD1267	-0.643558	-0.564717	-1.61204	-1.08838
CD1268	-1.4976	-1.87684	-3.89222	-2.88453
CD1269	2.21232	2.51368	3.51269	3.01319
CD1270	0.666626	0.91291	1.20267	1.05779
CD1271	-0.585938	-0.652927	-1.31955	-0.986239
CD1272	-0.719516	-1.25257	-1.25862	-1.2556
CD1273	-0.548822	-0.453952	-1.4239	-0.938926
CD1274	0.983227	0.79172	2.17739	1.48456
CD1275	-0.907662	-1.51569	-1.65752	-1.58661
CD1276	1.17856	0.69944	2.79894	1.74919
CD1277	0.916425	2.22175	0.544814	1.38328
CD1278	1.94025	1.25798	4.03774	2.64786
CD1279	-0.319453	-0.808479	-0.236907	-0.522693
CD1280	-0.611175	-0.458686	-1.61666	-1.03767
CD1281	-0.611175	-0.84942	-1.23817	-1.0438
CD1282	0.183465	0.863899	-0.127624	0.368138
CD1283	0.188411	0.802126	-0.0481254	0.377
CD1284	0.241598	-0.334085	1.30662	0.486268
CD1285	0.390663	0.0942643	1.32482	0.709542
CD1286	3.30524	2.30675	5.05264	3.6797
CD1287	1.48632	1.82494	2.47613	2.15054
CD1288	2.00444	1.38104	4.07158	2.72631
CD1289	2.98276	2.15678	4.72021	3.4385
CD1290	0.131158	-0.297218	0.882125	0.292453
CD1291	0.611193	0.204766	1.70076	0.952763
CD1292	0.146266	0.0872878	0.553221	0.320254
CD1293	0.789819	0.646517	1.73095	1.18873
CD1294	1.04522	1.23488	1.96818	1.60153
CD1295	0.570401	1.13737	0.704581	0.920975
CD1296	1.23727	1.63637	2.07088	1.85363
CD1297	1.19154	1.83075	1.73475	1.78275
CD1298	0.619015	0.665557	1.30063	0.983093
CD1299	0.330927	0.282682	0.990229	0.636455
CD1300	0.228279	0.455613	0.467436	0.461525
CD1301	0.104628	0.90634	-0.387812	0.259264
CD1302	1.37081	1.28703	2.78349	2.03526
CD1303	0.082962	0.68744	-0.21782	0.23481
CD1304	-1.73887	-2.09845	-5.2777	-3.68807
CD1305	0.171514	0.808498	-0.11508	0.346709
CD1306	-0.987076	-1.87134	-1.59906	-1.7352
CD1307	-0.808552	-0.300748	-2.43287	-1.36681
CD1308	0.531822	0.542768	1.1708	0.856784
CD1309	2.6286	3.04314	3.55903	3.30109
CD1310	0.971643	1.45963	1.44673	1.45318
CD1311	0.223487	0.48275	0.425843	0.454296
CD1312	1.63963	2.54676	2.16673	2.35675
CD1313	0.133503	-0.217937	0.820345	0.301204
CD1314	0.564466	1.01626	0.812635	0.914447
CD1315	0.145273	0.460396	0.165363	0.312879
CD1316	-0.639356	-0.00894286	-2.14729	-1.07812
CD1317	-0.471191	-0.916648	-0.630992	-0.77382
CD1318	-0.614625	-0.523955	-1.57706	-1.05051
CD1319	0.913511	-0.0442701	2.80394	1.37983
CD1320	0.50299	-0.00836887	1.64931	0.820471
CD1321	0.928349	0.641612	2.14416	1.39289
CD1322	1.08269	0.607185	2.69192	1.64955
CD1323	1.25539	1.16694	2.58317	1.87505
CD1324	0.888843	0.931748	1.70536	1.31855
CD1325	1.79275	1.83903	3.13056	2.4848
CD1326	2.11919	1.87123	3.74503	2.80813
CD1327	0.488273	0.652195	0.957305	0.80475
CD1328	1.18566	0.673068	2.86313	1.7681
CD1329	1.05472	0.801493	2.42666	1.61408
CD1330	1.5644	1.92481	2.54493	2.23487
CD1331	0.965934	0.224525	2.66512	1.44482
CD1332	0.556632	1.02825	0.737056	0.882653
CD1333	1.79335	1.15923	3.82711	2.49317
CD1334	1.90216	2.17184	3.01299	2.59241
CD1335	3.44532	1.93057	5.65553	3.79305
CD1336	-1.58637	-1.72283	-4.54645	-3.13464
CD1337	2.19415	2.39346	3.56624	2.97985
CD1338	1.15175	2.12538	1.27891	1.70215
CD1339	0.144072	0.33355	0.288065	0.310808
CD1340	2.80018	2.55361	4.24343	3.39852
CD1341	1.23601	1.16938	2.53253	1.85095
CD1342	0.114002	0.349983	0.197446	0.273715
CD1343	1.58256	1.10043	3.41883	2.25963
CD1344	3.67473	2.42818	6.13104	4.27961
CD1345	-0.397979	-0.896019	-0.408489	-0.652254
CD1346	1.62845	1.3509	3.25821	2.30456
CD1347	2.04019	1.52698	4.00122	2.7641
CD1348	1.0432	1.28411	1.90361	1.59386
CD1349	-0.420822	-0.0910381	-1.30591	-0.698474
CD1350	0.715546	0.676972	1.56564	1.12131
CD1351	0.513984	1.50412	0.165007	0.834564
CD1352	0.622797	0.760851	1.22895	0.9949
CD1353	1.81601	1.75351	3.30262	2.52806
CD1354	0.463103	1.43331	0.158123	0.795717
CD1355	-0.640772	-0.800501	-1.36786	-1.08418
CD1356	1.13447	1.10479	2.26542	1.68511
CD1357	0.194973	0.623679	0.139623	0.381651
CD1358	0.254272	-0.0579446	1.04447	0.493263
CD1359	0.396487	0.927444	0.505312	0.716378
CD1360	0.204811	0.910014	-0.12336	0.393327
CD1361	-0.574644	-0.544895	-1.38074	-0.962817
CD1362	0.371267	1.06491	0.287368	0.676139
CD1363	-0.444828	-0.898589	-0.556459	-0.727524
CD1364	0.428009	-0.441167	1.93615	0.747491
CD1365	0.70004	1.00007	1.19421	1.09714
CD1366	-0.987877	-0.487154	-3.00786	-1.74751
CD1367	-1.1412	-0.322035	-3.90922	-2.11563
CD1368	-0.790036	-0.626106	-2.04623	-1.33617
CD1369	0.0681319	-0.0996104	0.471723	0.186056
CD1370	-0.510554	-1.41406	-0.262566	-0.838313
CD1371	0.0223984	0.186475	0.020907	0.103691
CD1372	0.424246	1.02795	0.449115	0.738533
CD1373	0.146049	0.171221	0.461391	0.316306
CD1374	-0.268716	-1.34114	0.511657	-0.414741
CD1375	-1.32595	-2.13871	-2.8292	-2.48395
CD1376	-0.703939	-0.195598	-2.26676	-1.23118
CD1377	-0.140092	-0.508597	0.18986	-0.159368
CD1378	-0.311984	-0.35621	-0.651079	-0.503645
CD1379	-0.461765	-1.22871	-0.281895	-0.755302
CD1380	-0.225575	-0.389399	-0.269772	-0.329585
CD1381	-1.80629	-3.06505	-4.45218	-3.75861
CD1382	-1.35123	-1.94787	-3.2527	-2.60028
CD1383	-1.34133	-2.90602	-2.27568	-2.59085
CD1384	-0.332606	-0.448957	-0.663962	-0.556459
CD1385	-1.31949	-1.81279	-3.14642	-2.4796
CD1386	-0.665393	-0.554765	-1.72023	-1.1375
CD1387	-0.744529	-0.947443	-1.59563	-1.27154
CD1388	-0.81894	-0.391421	-2.45045	-1.42094
CD1389	-1.13074	-2.04828	-2.16297	-2.10562
CD1390	-1.13067	-1.16785	-3.03131	-2.09958
CD1391	-0.871876	-0.967374	-2.09503	-1.5312
CD1392	0.0493054	0.129571	0.180785	0.155178
CD1393	0.0128234	-0.252129	0.435773	0.091822
CD1394	-0.291679	0.11292	-1.02379	-0.455435
CD1395	-0.107457	-0.105073	-0.0732227	-0.0891479
CD1396	-0.360924	0.0517369	-1.26688	-0.607572
CD1397	1.06848	1.70878	1.58595	1.64736
CD1398	1.12939	0.359422	2.99039	1.67491
CD1399	0.37387	0.827866	0.539804	0.683835
CD1400	0.773279	0.504924	1.84129	1.17311
CD1401	-0.268681	0.277412	-1.10148	-0.412034
CD1402	-0.910592	-1.04889	-2.13344	-1.59116
CD1403	-0.685679	-0.464614	-1.94459	-1.2046
CD1404	-0.658287	-0.0916762	-2.1437	-1.11769
CD1405	-0.610046	-0.491963	-1.56118	-1.02657
CD1406	-1.41468	-2.07814	-3.32959	-2.70386
CD1407	-1.60879	-2.74431	-3.69097	-3.21764
CD1408	-0.559016	-0.378756	-1.525	-0.951878
CD1409	-0.732128	-1.26681	-1.2651	-1.26595
CD1410	-0.322055	-0.306193	-0.752355	-0.529274
CD1411	0.203989	0.406134	0.364057	0.385095
CD1412	0.165264	0.750838	-0.0728583	0.33899
CD1413	-0.936967	-1.57303	-1.72231	-1.64767
CD1414	-0.704503	-0.194494	-2.27403	-1.23426
CD1415	-1.13809	-1.33526	-2.87902	-2.10714
CD1416	-1.67226	-4.31115	-2.54109	-3.42612
CD1417	0.0469937	0.284887	0.0196734	0.15228
CD1418	2.15028	1.84031	3.95522	2.89777
CD1419	0.483463	0.772848	0.831776	0.802312
CD1420	0.736255	0.94617	1.32888	1.13752
CD1421	-1.30524	-1.01646	-3.80091	-2.40869
CD1422	-0.0155412	-0.380237	0.498549	0.059156
CD1423	1.03632	0.53099	2.63017	1.58058
CD1424	1.09445	0.925608	2.38358	1.65459
CD1425	0.0805122	-0.36415	0.808019	0.221935
CD1426	-0.499269	-1.09698	-0.532648	-0.814814
CD1427	-0.527937	-1.01703	-0.739862	-0.878446
CD1428	-1.57497	-2.22971	-3.934	-3.08186
CD1429	0.514742	0.270766	1.41693	0.843848
CD1430	-1.08331	-1.63234	-2.37629	-2.00432
CD1431	-0.681216	-0.339764	-2.06421	-1.20199
CD1432	-0.488321	-0.082541	-1.51418	-0.798361
CD1433	-1.3383	-1.14866	-3.97275	-2.56071
CD1434	-0.964914	-1.3286	-2.07066	-1.69963
CD1435	-0.815314	-1.704	-1.10171	-1.40285
CD1436	-0.752235	-0.508355	-2.05889	-1.28362
CD1437	-0.465365	-0.718699	-0.798434	-0.758567
CD1438	-0.4606	-0.170492	-1.33899	-0.754741
CD1439	-0.162263	0.0674325	-0.464479	-0.198523
CD1440	-0.0534506	0.592467	-0.577643	0.007412
CD1441	-2.08304	-3.76728	-5.13958	-4.45343
CD1442	-0.106218	-0.695245	0.527893	-0.083676
CD1443	-0.303181	0.730127	-1.70678	-0.488326
CD1444	-0.368392	-0.359332	-0.881955	-0.620644
CD1445	-0.8321	-0.918675	-1.9902	-1.45444
CD1446	-1.09546	-1.57309	-2.52578	-2.04943
CD1447	-0.253414	-0.621358	-0.158853	-0.390105
CD1448	-0.640423	-0.464762	-1.70147	-1.08312
CD1449	-0.813535	-1.10236	-1.69707	-1.39972
CD1450	-0.612285	-0.918769	-1.18141	-1.05009
CD1451	-0.175816	-0.353238	-0.117307	-0.235272
CD1452	0.318787	-0.266872	1.48602	0.609574
CD1453	1.38585	1.79109	2.32125	2.05617
CD1454	1.41229	1.11047	3.07932	2.0949
CD1455	0.70501	1.29775	0.907391	1.10257
CD1456	0.279651	0.729247	0.30222	0.515733
CD1457	-0.999992	-1.53446	-2.00151	-1.76798
CD1458	-0.916545	-2.06153	-1.13781	-1.59967
CD1459	0.0887178	0.635938	-0.146612	0.244663
CD1460	-0.444587	-2.11989	0.672588	-0.723651
CD1461	-0.42853	-0.37104	-1.03785	-0.704445
CD1462	-1.43379	-2.15261	-3.34365	-2.74813
CD1463	-1.04351	-1.26431	-2.48829	-1.8763
CD1464	-1.45775	-2.13684	-3.50829	-2.82256
CD1465	-1.047	-1.6064	-2.17503	-1.89071
CD1466	-0.522723	-0.764939	-0.967238	-0.866089
CD1467	-1.77363	-2.94611	-4.48667	-3.71639
CD1468	-1.09975	-0.117503	-3.98239	-2.04995
CD1469	-0.5025	-0.561723	-1.07839	-0.820056
CD1470	-0.736579	-0.0513551	-2.48417	-1.26776
CD1471	-0.824388	-1.7254	-1.13107	-1.42823
CD1472	-0.255594	-1.35747	0.574381	-0.391545
CD1473	-0.182455	-0.404095	-0.0841269	-0.244111
CD1474	0.0809044	-0.951349	1.39803	0.22334
CD1475	0.343044	0.66751	0.641454	0.654482
CD1476	-1.27555	-1.63852	-3.00695	-2.32274
CD1477	-1.18036	-2.47643	-1.97465	-2.22554
CD1478	-1.26232	-1.72751	-2.87835	-2.30293
CD1479	-0.14204	0.281406	-0.608394	-0.163494
CD1480	-0.656427	-2.52369	0.315029	-1.10433
CD1481	-1.46263	-3.04687	-2.62465	-2.83576
CD1482	-0.83943	-1.28784	-1.63143	-1.45964
CD1483	-1.09518	-1.34919	-2.73655	-2.04287
CD1484	-0.302596	-0.396271	-0.562466	-0.479368
CD1485	-0.688386	-1.21704	-1.19513	-1.20609
CD1486	-0.968295	-1.80104	-1.61168	-1.70636
CD1487	-0.547883	-1.4244	-0.445925	-0.935163
CD1488	-0.175711	0.512659	-0.981436	-0.234388
CD1489	-0.903997	-0.927347	-2.24161	-1.58448
CD1490	-1.04127	-0.916834	-2.81834	-1.86759
CD1491	-0.805076	0.00684827	-2.69614	-1.34465
CD1492	-0.855226	-0.956345	-2.03927	-1.49781
CD1493	0.157483	0.605097	0.0605212	0.332809
CD1494	0.905552	0.578469	2.14205	1.36026
CD1495	-0.642555	-0.550328	-1.62425	-1.08729
CD1496	0.618683	0.560938	1.37375	0.967344
CD1497	-1.04892	-0.912514	-2.88775	-1.90013
CD1498	0.0849394	-0.394834	0.878197	0.241681
CD1499	-0.583994	-0.681134	-1.28779	-0.984462
CD1500	0.663625	1.12267	0.987804	1.05524
CD1501	-0.376076	-0.619774	-0.636265	-0.628019
CD1502	0.172933	-0.208323	0.904649	0.348163
CD1503	0.651252	0.852086	1.20185	1.02697
CD1504	0.039164	0.618563	-0.362003	0.12828
CD1505	0.290192	0.730628	0.349677	0.540153
CD1506	0.588173	1.02227	0.852595	0.937433
CD1507	-0.362688	-0.427386	-0.808413	-0.6179
CD1508	-0.0918749	-0.176402	0.0519355	-0.0622332
CD1509	-0.9327	-1.21332	-2.04934	-1.63133
CD1510	-0.709197	-1.3058	-1.17693	-1.24137
CD1511	-0.784606	-0.793219	-1.87144	-1.33233
CD1512	-1.05047	-1.48326	-2.33922	-1.91124
CD1513	1.04542	1.70822	1.49938	1.6038
CD1514	-1.2681	-1.92186	-2.70297	-2.31242
CD1515	-1.30767	-1.75827	-3.08721	-2.42274
CD1516	-1.61756	-2.34735	-4.12293	-3.23514
CD1517	-1.07472	-1.65894	-2.29163	-1.97528
CD1518	-1.11307	-1.7544	-2.38401	-2.06921
CD1519	-1.74711	-2.19538	-5.20002	-3.6977
CD1520	0.431559	0.155452	1.35355	0.754501
CD1521	0.179141	0.140857	0.57744	0.359148
CD1522	-0.729709	-1.59979	-0.931837	-1.26581
CD1523	-0.805118	-0.76677	-1.93248	-1.34963
CD1524	-0.0619949	0.625684	-0.672914	-0.023615
CD1525	0.14915	0.589883	0.0677537	0.328818
CD1526	-0.522291	-0.451313	-1.27768	-0.864497
CD1527	-0.576697	-1.06375	-0.883064	-0.973407
CD1528	-0.527237	0.179409	-1.93431	-0.877451
CD1529	-0.141447	0.203702	-0.523122	-0.15971
CD1530	0.390666	0.720711	0.708772	0.714742
CD1531	-0.315397	-0.634237	-0.374671	-0.504454
CD1532	-0.44894	-1.02376	-0.474984	-0.749372
CD1533	-0.854966	-1.0778	-1.89215	-1.48497
CD1534	-0.948941	-0.399766	-2.95481	-1.67729
CD1535	-0.769664	-1.2765	-1.31175	-1.29412
CD1536	-0.276917	-0.0588648	-0.788835	-0.42385
CD1537	-0.960688	-2.67799	-0.715223	-1.69661
CD1538	-2.57187	-3.97884	-6.62148	-5.30016
CD1539	-0.361132	-0.972148	-0.247419	-0.609784
CD1540	-0.618325	-0.803422	-1.30892	-1.05617
CD1541	-1.42757	-2.27376	-3.19651	-2.73514
CD1542	-0.674554	-0.237576	-2.10003	-1.1688
CD1543	-0.774694	-0.0901015	-2.53491	-1.31251
CD1544	-0.625094	-1.47927	-0.640133	-1.0597
CD1545	-0.502662	0.540827	-2.18996	-0.824566
CD1546	-1.64672	-3.39282	-3.29727	-3.34504
CD1547	-1.57626	-2.32429	-3.84111	-3.0827
CD1548	-1.16079	-1.39323	-2.97657	-2.1849
CD1549	-0.240741	0.313143	-1.06533	-0.376094
CD1550	0.166053	0.362719	0.323159	0.342939
CD1551	-1.01727	-1.77941	-1.84559	-1.8125
CD1552	-1.04346	-0.699341	-3.04884	-1.87409
CD1553	-0.750165	-0.924741	-1.62516	-1.27495
CD1554	-1.04815	-0.878225	-2.91301	-1.89562
CD1555	-1.36347	-1.80725	-3.46438	-2.63582
CD1556	-1.52175	-2.35826	-3.56107	-2.95967
CD1557	-1.00363	-1.29691	-2.25435	-1.77563
CD1558	-1.42283	-1.93628	-3.52224	-2.72926
CD1559	-1.22004	-1.67545	-2.83897	-2.25721
CD1560	-0.893602	-1.70679	-1.44265	-1.57472
CD1561	0.362689	1.54143	-0.196282	0.672574
CD1562	-0.72603	-0.265163	-2.256	-1.26058
CD1563	-1.32823	-1.35607	-3.6961	-2.52609
CD1564	-1.49639	-2.13306	-3.61598	-2.87452
CD1565	-0.93749	-1.3721	-1.93322	-1.65266
CD1566	-1.52454	-2.94842	-2.98053	-2.96448
CD1567	-0.931017	-1.70294	-1.5543	-1.62862
CD1568	-0.601265	-0.803421	-1.22762	-1.01552
CD1569	-1.28754	-0.777091	-3.92962	-2.35336
CD1570	-0.778103	-2.03629	-0.588765	-1.31253
CD1571	-1.39106	-2.40485	-2.93436	-2.6696
CD1572	-1.64453	-2.9888	-3.66846	-3.32863
CD1573	-1.14743	-1.56061	-2.72115	-2.14088
CD1574	-0.958261	-1.53244	-1.83583	-1.68413
CD1575	-0.250978	-0.49129	-0.282922	-0.387106
CD1576	-1.02446	-0.315935	-3.36193	-1.83893
CD1577	-0.11812	-0.431284	0.222694	-0.104295
CD1578	0.508807	0.273474	1.37533	0.824402
CD1579	-0.0884436	0.193941	-0.302385	-0.054222
CD1580	0.33616	-0.649193	1.934	0.642404
CD1581	1.12258	1.15015	2.19799	1.67407
CD1582	-0.879809	-1.32861	-1.79972	-1.56417
CD1583	-0.725263	-1.25707	-1.26405	-1.26056
CD1584	-0.172527	-0.076821	-0.379506	-0.228163
CD1585	-0.294958	-0.825698	-0.115186	-0.470442
CD1586	0.287454	0.881955	0.175679	0.528817
CD1587	-0.20593	-0.417765	-0.186101	-0.301933
CD1588	-0.848914	-0.774951	-2.18088	-1.47792
CD1589	-1.68866	-2.37335	-4.59487	-3.48411
CD1590	-0.199906	-1.12422	0.567928	-0.278146
CD1591	-1.34821	-2.21501	-2.98454	-2.59978
CD1592	-1.06507	-2.11565	-1.78019	-1.94792
CD1593	-0.704011	-0.423535	-2.04158	-1.23256
CD1594	-1.52774	-1.66299	-4.32926	-2.99613
CD1595	-0.107013	-0.0771467	-0.0940904	-0.0856186
CD1596	-1.58215	-3.0336	-3.22553	-3.12956
CD1597	-1.50301	-2.25453	-3.59195	-2.92324
CD1598	-0.810569	-0.978634	-1.76959	-1.37411
CD1599	0.144457	0.47093	0.154729	0.312829
CD1600	0.135784	-0.872943	1.48096	0.304009
CD1601	0.14073	0.296039	0.312178	0.304109
CD1602	0.179079	-0.386551	1.10236	0.357905
CD1603	-0.319038	-0.220246	-0.822609	-0.521428
CD1604	-1.4653	-2.34103	-3.34822	-2.84463
CD1605	0.046968	0.287264	0.0112935	0.149279
CD1606	-0.388283	-0.538238	-0.759156	-0.648697
CD1607	-1.24273	-0.964538	-3.60901	-2.28677
CD1608	-0.671517	-1.0058	-1.31177	-1.15878
CD1609	-0.380921	-0.433672	-0.848065	-0.640868
CD1610	1.00434	1.60572	1.40339	1.50456
CD1611	2.28042	2.26326	3.90466	3.08396
CD1612	-1.65196	-1.67838	-5.01479	-3.34659
CD1613	-1.36387	-1.58133	-3.69202	-2.63667
CD1614	-0.536718	-1.3234	-0.478989	-0.901195
CD1615	-1.38249	-1.9138	-3.37396	-2.64388
CD1616	-1.23783	-1.62711	-2.94287	-2.28499
CD1617	-0.382171	-0.693877	-0.599572	-0.646725
CD1618	-0.238737	0.152095	-0.893323	-0.370614
CD1619	-0.417187	-0.558742	-0.825082	-0.691912
CD1620	-0.67438	-0.996701	-1.33685	-1.16678
CD1621	-0.412241	-1.06163	-0.287084	-0.674357
CD1622	-1.22772	-0.739272	-3.81138	-2.27533
CD1623	-0.059235	-0.32709	0.293586	-0.016752
CD1624	-0.520538	0.540495	-2.2564	-0.857953
CD1625	-0.296747	-0.193263	-0.757097	-0.47518
CD1626	0.0532016	0.407568	-0.0921434	0.157712
CD1627	0.0346366	0.079457	0.160629	0.120043
CD1628	0.280719	0.255644	0.780829	0.518236
CD1629	0.766649	1.22273	1.10285	1.16279
CD1630	1.14627	1.83478	1.56226	1.69852
CD1631	0.328297	0.307253	0.94416	0.625707
CD1632	-0.616394	-0.426315	-1.67615	-1.05123
CD1633	-1.68509	-2.2103	-4.72077	-3.46554
CD1634	-0.14566	0.0734987	-0.402246	-0.164374
CD1635	-1.33887	-2.49357	-2.63952	-2.56655
CD1636	-0.562346	-1.45758	-0.456687	-0.957133
CD1637	0.616029	1.43105	0.483903	0.957476
CD1638	-1.84337	-3.13611	-4.55999	-3.84805
CD1639	-1.28447	-1.38215	-3.31005	-2.3461
CD1640	-0.577862	-0.88929	-1.05986	-0.974575
CD1641	-1.25052	-1.51836	-3.06804	-2.2932
CD1642	-1.4966	-1.41706	-4.34526	-2.88116
CD1643	-0.637214	0.316553	-2.45803	-1.07074
CD1644	0.0107163	-0.344313	0.525795	0.090741
CD1645	-1.54308	-1.44088	-4.5672	-3.00404
CD1646	-1.04231	-0.959248	-2.78437	-1.87181
CD1647	-0.216321	1.16488	-1.79425	-0.314685
CD1648	0.620705	0.248186	1.73605	0.992118
CD1649	-0.327713	-0.748521	-0.331213	-0.539867
CD1650	0.111264	0.313552	0.209448	0.2615
CD1651	-0.150876	0.806874	-1.16605	-0.179588
CD1652	1.31573	1.10969	2.80102	1.95535
CD1653	0.931159	0.648658	2.15115	1.3999
CD1654	2.15656	2.186	3.64715	2.91657
CD1655	0.776613	0.918572	1.45172	1.18515
CD1656	0.697476	1.30706	0.880256	1.09366
CD1657	0.734374	1.43831	0.817057	1.12768
CD1658	0.0926092	-0.676871	1.17388	0.248504
CD1659	-0.0211497	0.802378	-0.695047	0.0536655
CD1660	0.0629328	0.813985	-0.465606	0.174189
CD1661	-0.687982	-0.734446	-1.67531	-1.20488
CD1662	-0.707766	-0.604172	-1.86586	-1.23502
CD1663	-0.0796201	0.0748596	-0.16996	-0.0475502
CD1664	-1.56816	-2.55125	-3.55501	-3.05313
CD1665	-1.06245	-0.937866	-2.93532	-1.93659
CD1666	-0.954853	-0.329552	-3.0372	-1.68338
CD1667	-0.656871	-1.04207	-1.18772	-1.11489
CD1668	-2.41393	-3.6159	-6.59488	-5.10539
CD1669	0.62415	0.803353	1.20264	1.003
CD1670	-2.59077	-3.34534	-7.49948	-5.42241
CD1671	-1.60651	-3.68442	-2.71734	-3.20088
CD1672	0.633781	1.3222	0.693639	1.00792
CD1673	1.02574	1.24759	1.88775	1.56767
CD1674	0.421102	1.03475	0.433721	0.734236
CD1675	0.87241	1.24551	1.34748	1.29649
CD1676	1.31261	2.46893	1.42664	1.94779
CD1677	-0.226828	-0.190863	-0.471386	-0.331124
CD1678	0.792054	0.376204	2.02272	1.19946
CD1679	-0.990584	-1.01252	-2.48738	-1.74995
CD1680	-0.126248	0.414536	-0.661829	-0.123647
CD1681	-0.189327	0.0196971	-0.532095	-0.256199
CD1682	-0.11141	0.996703	-1.17553	-0.0894135
CD1683	0.379466	0.367785	1.01465	0.691218
CD1684	-0.678984	-0.670714	-1.71779	-1.19425
CD1685	0.867708	0.066796	2.50362	1.28521
CD1686	0.0577783	0.730587	-0.414434	0.158077
CD1687	-1.16134	-1.46055	-2.91905	-2.1898
CD1688	0.70826	0.713287	1.50192	1.1076
CD1689	-0.279692	-0.45787	-0.398464	-0.428167
CD1690	0.468377	0.311133	1.28724	0.799187
CD1691	0.595755	0.845048	1.03848	0.941764
CD1692	0.859113	1.209	1.35846	1.28373
CD1693	0.843056	1.11527	1.43441	1.27484
CD1694	0.328669	-0.451398	1.71109	0.629846
CD1695	0.00223142	-0.760344	0.922636	0.081146
CD1696	0.679958	0.57607	1.58545	1.08076
CD1697	1.29448	0.234205	3.57374	1.90397
CD1698	1.31921	1.43275	2.50376	1.96826
CD1699	4.7057	2.55305	7.52081	5.03693
CD1700	3.0401	2.44088	4.54484	3.49286
CD1701	3.81047	2.7764	5.91076	4.34358
CD1702	3.84631	3.04058	5.79724	4.41891
CD1703	3.19838	2.38988	4.8449	3.61739
CD1704	4.02931	2.73637	6.20176	4.46906
CD1705	4.51402	3.26552	6.63932	4.95242
CD1706	4.06393	3.00004	6.15313	4.57658
CD1707	3.04253	3.14685	3.95799	3.55242
CD1708	2.64069	2.33409	4.29065	3.31237
CD1709	3.46295	2.25417	5.42608	3.84013
CD1710	2.5022	1.93531	4.53438	3.23484
CD1711	1.07559	1.41165	1.88653	1.64909
CD1712	1.97257	1.7585	3.63048	2.69449
CD1713	1.81307	1.86452	3.1557	2.51011
CD1714	2.24954	2.51575	3.56845	3.0421
CD1715	1.10207	1.72162	1.60053	1.66108
CD1716	2.13414	1.72901	3.99505	2.86203
CD1717	2.00059	2.06714	3.36826	2.7177
CD1718	1.89999	1.81984	3.34591	2.58288
CD1719	2.36492	1.00695	5.30678	3.15686
CD1720	4.23947	1.3067	8.3313	4.819
CD1721	0.569511	0.709947	1.12495	0.917449
CD1722	3.3595	2.1032	5.42036	3.76178
CD1723	5.14624	3.955	7.93838	5.94669
CD1724	2.76103	2.21	4.53829	3.37414
CD1725	4.42412	3.0814	6.62339	4.85239
CD1726	1.30195	1.01096	2.87268	1.94182
CD1727	2.28743	1.88857	4.28822	3.08839
CD1728	3.23585	2.30085	4.93431	3.61758
CD1729	3.47448	2.34258	5.39559	3.86909
CD1730	3.19628	1.85245	5.33333	3.59289
CD1731	3.51899	2.94941	5.48934	4.21938
CD1732	3.08525	2.13552	4.99711	3.56631
CD1733	1.91921	2.33009	2.91317	2.62163
CD1734	1.37887	2.14319	1.95285	2.04802
CD1735	1.32074	1.88939	2.0513	1.97035
CD1736	3.83705	2.64161	6.19423	4.41792
CD1737	2.84412	1.17043	5.63124	3.40083
CD1738	-2.05594	-3.68987	-4.98155	-4.33571
CD1739	-0.0676369	-0.14102	0.0737501	-0.0336349
CD1740	-1.11003	-1.36286	-2.76177	-2.06231
CD1741	-0.142886	0.254	-0.582178	-0.164089
CD1742	1.13441	1.35558	2.01459	1.68508
CD1743	-0.502727	-0.790588	-0.862301	-0.826445
CD1744	-0.454486	-1.22981	-0.278193	-0.754001
CD1745	0.318314	0.465697	0.749878	0.607788
CD1746	-1.39301	-0.597407	-4.74313	-2.67027
CD1747	-0.0971528	-0.720629	0.578082	-0.0712735
CD1748	-0.0575841	-0.629231	0.602494	-0.0133685
CD1749	-0.131817	0.171589	-0.465117	-0.146764
CD1750	0.774526	0.663034	1.68665	1.17484
CD1751	0.972367	1.25152	1.66324	1.45738
CD1752	0.759687	0.79109	1.52099	1.15604
CD1753	-0.430383	0.160853	-1.5743	-0.706723
CD1754	0.218766	0.758785	0.132107	0.445446
CD1755	1.21568	0.856747	2.80104	1.82889
CD1756	1.80053	1.35809	3.65941	2.50875
CD1757	0.285828	0.140773	0.913291	0.527032
CD1758	0.651835	1.53044	0.547834	1.03914
CD1759	0.874406	1.32473	1.27092	1.29783
CD1760	1.34859	1.41725	2.59328	2.00527
CD1761	-0.0659701	0.0784674	-0.137509	-0.0295208
CD1762	-0.475271	-1.65254	0.0678249	-0.792358
CD1763	0.894779	1.01589	1.67474	1.34532
CD1764	-0.114211	-0.115124	-0.084362	-0.099743
CD1765	-0.0944269	-0.089715	-0.0371408	-0.0634279
CD1766	-1.41898	-2.10745	-3.33044	-2.71895
CD1767	0.313347	1.22005	-0.0171079	0.601471
CD1768	0.974896	0.55788	2.35907	1.45847
CD1769	-0.316018	0.259647	-1.27049	-0.505421
CD1770	-0.433503	-0.0445448	-1.38204	-0.713292
CD1771	-0.445926	-1.21248	-0.274075	-0.743278
CD1772	-1.56989	-2.15229	-3.95911	-3.0557
CD1773	-0.050244	0.231296	-0.210319	0.0104885
CD1774	-0.481768	-0.438377	-1.15373	-0.796053
CD1775	-0.87745	-1.62959	-1.4561	-1.54285
CD1776	-1.14948	-1.74667	-2.5521	-2.14939
CD1777	-0.307312	-0.591711	-0.404635	-0.498173
CD1778	-0.395121	-1.25808	-0.0444724	-0.651276
CD1779	-2.00686	-3.20252	-5.19968	-4.2011
CD1780	-1.27363	-1.2073	-3.42667	-2.31698
CD1781	-1.8387	-2.70548	-4.97803	-3.84176
CD1782	-0.328941	-0.0216447	-1.07522	-0.548432
CD1783	-1.51226	-2.04247	-3.85815	-2.95031
CD1784	-0.503271	-0.654929	-1.00078	-0.827855
CD1785	-0.527118	-1.1254	-0.627322	-0.876361
CD1786	0.290523	0.555596	0.52893	0.542263
CD1787	0.286796	0.394976	0.659295	0.527135
CD1788	-0.46622	-0.147098	-1.38157	-0.764334
CD1789	0.433957	0.391112	1.12752	0.759316
CD1790	-0.471166	-0.434396	-1.11199	-0.773193
CD1791	1.41465	1.88401	2.31065	2.09733
CD1792	-0.0295897	0.0823884	-0.0121785	0.035105
CD1793	-1.29903	-2.13283	-2.64499	-2.38891
CD1794	0.556946	0.517969	1.26105	0.889509
CD1795	-0.0810914	0.324549	-0.421039	-0.048245
CD1796	-1.09041	-1.13444	-2.91297	-2.02371
CD1797	0.364938	0.403554	0.943345	0.67345
CD1798	-0.501837	-0.341962	-1.29545	-0.818706
CD1799	-0.733081	-0.518949	-2.01375	-1.26635
CD1800	0.131255	0.273071	0.314118	0.293594
CD1801	-0.130885	-0.237349	-0.0547013	-0.146025
CD1802	0.27469	0.646717	0.383742	0.51523
CD1803	-0.475234	-0.832734	-0.751244	-0.791989
CD1804	-0.870916	-2.0121	-1.04648	-1.52929
CD1805	-1.58687	-2.46047	-3.82598	-3.14323
CD1806	-1.45455	-0.978742	-4.65014	-2.81444
CD1807	0.177997	0.795211	-0.0823551	0.356428
CD1808	-0.453876	-1.10006	-0.40616	-0.75311
CD1809	0.173051	0.413895	0.287838	0.350867
CD1810	-1.56301	-3.02489	-3.0424	-3.03364
CD1811	-0.830993	0.218245	-3.11679	-1.44927
CD1812	-0.842769	-1.24734	-1.69888	-1.47311
CD1813	-0.935524	-2.10544	-1.18459	-1.64501
CD1814	-0.447087	-0.0328673	-1.46005	-0.746459
CD1815	-1.46102	-2.66783	-2.98712	-2.82748
CD1816	-0.494281	-0.936988	-0.673943	-0.805465
CD1817	0.105407	0.496964	0.022032	0.259498
CD1818	0.178379	0.0743923	0.639234	0.356813
CD1819	-0.878852	-1.25699	-1.84306	-1.55002
CD1820	0.0905695	0.694496	-0.201001	0.246748
CD1821	-0.291494	0.76719	-1.67448	-0.453645
CD1822	0.133865	0.737075	-0.130761	0.303157
CD1823	-0.829392	-1.05252	-1.81717	-1.43484
CD1824	0.372493	0.520744	0.832829	0.676786
CD1825	-1.15113	-1.78265	-2.53774	-2.16019
CD1826	-0.864261	-0.983372	-2.04732	-1.51535
CD1827	-0.184246	0.521367	-1.01751	-0.248072
CD1828	-1.99327	-3.10153	-5.25927	-4.1804
CD1829	-0.633116	-0.236585	-1.88567	-1.06113
CD1830	-1.73113	-2.48664	-4.8127	-3.64967
CD1831	-2.57691	-5.23042	-5.524	-5.37721
CD1832	-0.588602	-1.89023	-0.105889	-0.998059
CD1833	-2.02001	-3.23455	-5.20166	-4.21811
CD1834	-0.244386	-0.538381	-0.22269	-0.380536
CD1835	-1.04937	-0.792933	-3.01136	-1.90215
CD1836	-0.465739	0.118736	-1.63918	-0.760222
CD1837	-0.227438	0.673859	-1.34455	-0.335346
CD1838	1.69284	1.45586	3.40803	2.43194
CD1839	-0.736532	-0.511993	-2.02317	-1.26758
CD1840	-0.213472	-0.389387	-0.219708	-0.304548
CD1841	-2.28943	-2.65572	-7.16235	-4.90904
CD1842	-1.8134	-3.4888	-4.13203	-3.81041
CD1843	-1.72931	-3.01089	-4.28839	-3.64964
CD1844	-1.23966	-1.78643	-2.78464	-2.28553
CD1845	-0.524564	-1.68622	-0.0562629	-0.871241
CD1846	1.56761	1.42916	3.05403	2.24159
CD1847	0.464642	0.929833	0.662257	0.796045
CD1848	-1.03444	-1.04705	-2.68021	-1.86363
CD1849	-0.869999	-1.51276	-1.54248	-1.52762
CD1850	-0.816812	-0.811999	-2.02653	-1.41926
CD1851	0.380127	0.0193202	1.36328	0.6913
CD1852	-1.4334	-2.21926	-3.27068	-2.74497
CD1853	-0.413304	-0.303026	-1.05564	-0.679333
CD1854	-0.291753	-0.745304	-0.166442	-0.455873
CD1855	-0.211397	-0.271143	-0.336311	-0.303727
CD1856	-0.68127	-1.03454	-1.37331	-1.20392
CD1857	-0.954521	-1.20375	-2.16171	-1.68273
CD1858	-0.29548	0.0347892	-0.98449	-0.47485
CD1859	-0.747165	-0.965435	-1.58071	-1.27307
CD1860	-0.236505	0.00650741	-0.722834	-0.358163
CD1861	-0.539432	-0.182917	-1.63041	-0.906663
CD1862	0.108787	0.506391	0.0157411	0.261066
CD1863	-0.750603	-2.088	-0.477789	-1.28289
CD1864	-0.83077	-0.90727	-1.98721	-1.44724
CD1865	-0.677443	-0.450879	-1.90315	-1.17701
CD1866	-0.939583	-1.17377	-2.14647	-1.66012
CD1867	1.33135	0.998318	2.97013	1.98422
CD1868	0.704419	1.07389	1.12403	1.09896
CD1869	-0.0387051	-0.311362	0.349131	0.0188845
CD1870	-0.126514	0.48589	-0.748261	-0.131186
CD1871	1.30167	1.43499	2.42846	1.93172
CD1872	-1.58384	-1.69415	-4.56772	-3.13094
CD1873	-0.452416	-2.17728	0.671619	-0.75283
CD1874	-1.00246	-1.61702	-1.93222	-1.77462
CD1875	-1.23493	-1.84006	-2.72381	-2.28193
CD1876	-0.334749	-0.242732	-0.885725	-0.564229
CD1877	-1.29813	-1.1538	-3.61477	-2.38429
CD1878	-1.19053	-2.87236	-1.59634	-2.23435
CD1879	0.357997	-0.463541	1.79726	0.66686
CD1880	0.530065	0.1215	1.58981	0.855655
CD1881	-1.28057	-1.36075	-3.29699	-2.32887
CD1882	0.36151	0.602372	0.738509	0.67044
CD1883	1.22476	1.77865	1.88889	1.83377
CD1884	-0.0748241	-0.0732191	-0.0214989	-0.047359
CD1885	-0.575593	-0.771502	-1.16737	-0.969436
CD1886	-0.121046	0.586325	-0.81489	-0.114282
CD1887	1.03754	1.58449	1.5848	1.58465
CD1888	-1.00448	-0.839362	-2.73231	-1.78584
CD1889	-0.297196	0.199274	-1.15073	-0.475728
CD1890	-0.86477	-1.92796	-1.10934	-1.51865
CD1891	-2.08271	-3.50763	-5.36432	-4.43598
CD1892	0.297547	0.152344	0.959018	0.555681
CD1893	-0.566305	-0.684725	-1.23846	-0.961592
CD1894	-0.441306	-0.660749	-0.777277	-0.719013
CD1895	-1.12013	-1.66731	-2.50497	-2.08614
CD1896	-0.584741	-0.114327	-1.85737	-0.985849
CD1897	-0.353497	0.150613	-1.32827	-0.588828
CD1898	-0.236894	-0.0225563	-0.705502	-0.364029
CD1899	-0.972634	-0.882892	-2.53124	-1.70707
CD1900	0.16868	0.944087	-0.256478	0.343805
CD1901	1.13438	1.40085	1.9531	1.67698
CD1902	-1.60573	-1.92213	-4.46432	-3.19322
CD1903	0.543322	0.186102	1.552	0.869051
CD1904	-0.203528	0.0934152	-0.663118	-0.284851
CD1905	-1.15195	-1.06917	-3.25452	-2.16185
CD1906	-0.167687	-0.963749	0.534633	-0.214558
CD1907	-0.815761	-0.874113	-1.9421	-1.40811
CD1908	-1.55766	-1.27914	-4.74768	-3.01341
CD1909	-1.95418	-3.62316	-4.49674	-4.05995
CD1910	-1.6772	-1.58009	-5.32547	-3.45278
CD1911	0.0378507	1.33496	-1.07919	0.127885
CD1912	-0.470371	-0.417152	-1.12404	-0.770596
CD1913	0.150982	0.109517	0.55225	0.330883
CD1914	-0.724465	-0.841629	-1.67836	-1.25999
CD1915	-0.40054	-0.0719907	-1.23318	-0.652585
CD1916	-0.780165	-1.11402	-1.52927	-1.32164
CD1917	-0.610166	-0.768305	-1.30236	-1.03533
CD1918	0.162633	0.4243	0.246239	0.335269
CD1919	-0.231108	-0.409514	-0.277544	-0.343529
CD1920	1.16245	1.3311	2.108	1.71955
CD1921	1.36029	2.07362	1.95428	2.01395
CD1922	0.204142	-0.0402244	0.820437	0.390106
CD1923	-0.5702	-0.791731	-1.13218	-0.961955
CD1924	-0.362466	-0.480216	-0.754016	-0.617116
CD1925	-0.0607588	-0.394685	0.355117	-0.019784
CD1926	0.232981	0.496391	0.452725	0.474558
CD1927	1.76747	1.94967	2.99043	2.47005
CD1928	-0.0439968	0.440548	-0.406344	0.017102
CD1929	-0.25173	-0.617335	-0.159761	-0.388548
CD1930	-1.03261	-1.11185	-2.60426	-1.85806
CD1931	0.797417	0.435412	1.96596	1.20069
CD1932	-1.26013	-2.23047	-2.36548	-2.29798
CD1933	0.0238116	-0.232704	0.444188	0.105742
CD1934	0.610057	0.52884	1.37079	0.949815
CD1935	-0.256224	-1.56669	0.780737	-0.392977
CD1936	0.402217	0.785871	0.647466	0.716669
CD1937	0.358922	0.621191	0.712638	0.666914
CD1938	-0.773719	-0.703347	-1.90921	-1.30628
CD1939	-0.611719	0.0536898	-2.15102	-1.04867
CD1940	-0.195033	-0.637151	0.11811	-0.25952
CD1941	-1.29066	-2.30934	-2.40472	-2.35703
CD1942	-0.113504	-0.145636	-0.0451681	-0.0954021
CD1943	1.28499	1.6159	2.19167	1.90379
CD1944	-0.0687493	-0.790878	0.715222	-0.037828
CD1945	0.258908	0.143452	0.85558	0.499516
CD1946	-1.04494	-0.937207	-2.82254	-1.87987
CD1947	-0.708605	-1.20575	-1.27377	-1.23976
CD1948	-0.273354	0.0227841	-0.863603	-0.420409
CD1949	-0.11344	-0.233189	0.0529824	-0.0901033
CD1950	1.06606	1.93863	1.34181	1.64022
CD1951	-0.820344	-0.812629	-2.04	-1.42631
CD1952	0.119753	0.498878	0.0631807	0.281029
CD1953	-1.33778	-1.50357	-3.60538	-2.55448
CD1954	-1.15485	-1.17522	-3.15726	-2.16624
CD1955	-1.02131	-1.14508	-2.53022	-1.83765
CD1956	0.133308	0.502966	0.0954975	0.299232
CD1957	-0.980869	-1.34985	-2.07094	-1.7104
CD1958	0.0607846	-0.00787162	0.33366	0.162894
CD1959	-0.993459	-0.121536	-3.37838	-1.74996
CD1960	-1.06822	-1.53724	-2.37188	-1.95456
CD1961	-1.08504	-2.36692	-1.66922	-2.01807
CD1962	0.538479	0.0762389	1.65615	0.866194
CD1963	0.0834442	0.718487	-0.245046	0.236721
CD1964	-0.0908857	-0.619899	0.498115	-0.060892
CD1965	-0.292507	-0.134219	-0.788803	-0.461511
CD1966	0.152636	0.541498	0.122439	0.331968
CD1967	-0.243046	0.39712	-1.15346	-0.37817
CD1968	0.495131	0.700548	0.923076	0.811812
CD1969	-1.74079	-2.48181	-4.896	-3.68891
CD1970	-1.0434	-0.974059	-2.77313	-1.87359
CD1971	-1.53187	-1.23176	-4.76068	-2.99622
CD1972	-0.181605	-1.19541	0.71519	-0.24011
CD1973	-0.804805	-1.77007	-0.917515	-1.34379
CD1974	0.641379	0.361588	1.67096	1.01627
CD1975	0.838002	0.865154	1.65252	1.25884
CD1976	-0.330286	-0.426934	-0.676445	-0.55169
CD1977	-0.508944	-0.826338	-0.848525	-0.837431
CD1978	0.361557	1.24994	0.0915291	0.670735
CD1979	-1.04806	-2.51208	-1.27373	-1.89291
CD1980	0.0377799	0.114973	0.140794	0.127884
CD1981	0.830364	0.643722	1.84896	1.24634
CD1982	-0.768423	0.511982	-3.09133	-1.28967
CD1983	-0.935369	-0.465288	-2.8166	-1.64094
CD1984	-0.565636	0.159174	-2.08224	-0.961533
CD1985	0.602847	0.840505	1.05754	0.949022
CD1986	0.553386	0.671587	1.08986	0.880723
CD1987	-1.02794	-2.09187	-1.58613	-1.839
CD1988	-0.470284	-0.147098	-1.38157	-0.764334
CD1989	-0.717585	-1.7568	-0.734188	-1.24549
CD1990	-0.132735	0.148117	-0.448038	-0.14996
CD1991	-0.919153	0.289234	-3.50802	-1.60939
CD1992	0.222823	0.93415	-0.0265709	0.45379
CD1993	-1.20285	-0.527884	-3.95076	-2.23932
CD1994	0.267337	0.836427	0.181749	0.509088
CD1995	0.35142	1.38081	-0.0557761	0.662517
CD1996	0.311699	1.31564	-0.123812	0.595914
CD1997	1.32069	1.16418	2.77528	1.96973
CD1998	-0.0993146	0.451728	-0.600046	-0.074159
[truncated: 100 more rows]
